# Supplementary material for: The DNMT1-PAS1-PH20 axis drives breast cancer growth and metastasis
Source: Signal Transduct Target Ther. 2022 Mar 21;7:81. doi: 10.1038/s41392-022-00896-1 (PMC8934873; doi:10.1038/s41392-022-00896-1)
Supplement: Supplementary file 2 — Table S1. Mass Spectrometry [file 41392_2022_896_MOESM2_ESM.xls]

## Sheet: vigilin
Accession	Description	Score	Coverage	# Proteins	# Unique Peptides	# Peptides	# PSMs	# AAs	MW [kDa]	calc. pI
Q00341	Vigilin OS=Homo sapiens GN=HDLBP PE=1 SV=2 - [VIGLN_HUMAN]	235.84	31.47	20	38	38	119	1268	141.368	6.87354
	A8	Sequence	# PSMs	# Proteins	# Protein Groups	Protein Group Accessions	Modifications	ΔCn	q-Value	PEP	XCorr	Charge	MH+ [Da]	ΔM [ppm]	RT [min]	# Missed Cleavages
	High	TEIVFTGEKEQLAQAVAR	5	4	1	Q00341		0	0	4.115e-07	4.75708	3	1990.06	0.479492	44.9914	1
	High	FPDREENAVHSTEPVVQENGDEAGEGR	4	3	1	Q00341		0	0	1.089e-07	4.35706	3	2968.33	-1.4504	32.8047	1
	High	ARHEVLLISAEQDKR	11	5	1	Q00341		0	0	1.58e-06	4.03967	4	1764.97	-0.353166	36.9211	2
	High	VATLNSEEESDPPTYK	4	15	1	Q00341		0	0	9.098e-06	3.76989	2	1779.83	-1.48897	29.3992	0
	High	DLANIAEVEVSIPAK	2	5	1	Q00341		0	0	2.92e-07	3.43308	2	1568.85	1.15033	49.4049	0
	High	LGQALTEVYAK	5	2	1	Q00341		0	0	0.0001361	3.39861	2	1192.66	0.113135	36.7769	0
	High	LVGEImQETGTR	6	4	1	Q00341	M6(Oxidation)	0	0	3.776e-05	3.34005	2	1349.67	0.00365389	28.4408	0
	High	VKELQAEQEDR	8	3	1	Q00341		0	0	3.641e-05	3.17152	2	1344.67	-0.717813	19.7297	1
	High	ASVITQVFHVPLEER	4	10	1	Q00341		0	0	0.0001107	3.14692	3	1724.94	2.16265	49.4783	0
	High	IEGDPQGVQQAK	3	3	1	Q00341		0	0	7.407e-05	2.91705	2	1269.64	-0.242033	19.9991	0
	High	LQTQASATVAIPK	3	7	1	Q00341		0	0	2.022e-05	2.87542	2	1327.76	-0.327878	34.1805	0
	High	SGTQSDKVTLK	2	4	1	Q00341		0	0	0.002049	2.65069	2	1163.63	0.161008	20.3855	1
	High	APDmSSSEEFPSFGAQVAPK	2	3	1	Q00341	M4(Oxidation)	0	0	0.0003146	2.55839	2	2097.94	-0.0330449	43.2097	0
	High	AFHPFIAGPYNR	5	4	1	Q00341		0	0	0.0001031	2.51431	3	1389.71	0.0152283	44.6918	0
	High	KGAVITQIR	3	3	1	Q00341		0	0	0.000303	2.38978	2	985.615	-0.5556	28.1727	1
	High	TTTIAVEVKK	2	1	1	Q00341		0	0	0.0009114	2.29917	2	1089.65	0.414598	27.6263	1
	High	TGAHLELSLAK	1	9	1	Q00341		0	0	0.0004837	2.11604	2	1139.64	0.270447	38.6518	0
	High	HEVLLISAEQDKR	6	5	1	Q00341		0	0	0.001581	2.10573	3	1537.83	-0.0820828	35.607	1
	High	QLLHLAEEK	2	5	1	Q00341		0	0	0.002006	2.04164	2	1080.61	0.633949	34.2525	0
	High	GNSLQEILER	6	2	1	Q00341		0	0	0.001325	2.03964	2	1158.61	-0.110172	44.3956	0
	High	FPDREENAVHSTEPVVQEnGDEAGEGR	2	3	1	Q00341	N19(Deamidated)	0	0	0.0003463	1.35001	3	2969.32	1.13762	33.2273	1
	High	IQIPRPDDPSNQIK	6	6	1	Q00341		0	0.002	0.004526	3.49974	2	1620.87	-1.01753	37.5872	0
	High	TKDLIIEQR	5	4	1	Q00341		0	0.002	0.003864	3.01195	2	1115.64	-0.0519863	29.1961	1
	High	LHNSLIGTK	1	5	1	Q00341		0	0.002	0.02092	2.18013	2	982.568	-0.0626647	26.7863	0
	High	SGANINR	1	3	1	Q00341		0	0.002	0.04358	1.94718	2	731.379	-0.929097	15.021	0
	High	LVGEIMQETGTR	1	4	1	Q00341		0	0.002	0.006196	1.89231	2	1333.68	1.59115	35.9239	0
	High	SGLVPQQIK	1	15	1	Q00341		0	0.002	0.066	1.85596	2	969.571	-1.63651	32.274	0
	High	NGEKLQDLELK	1	6	1	Q00341		0	0.002	0.05626	1.84257	2	1286.7	0.185591	34.9604	1
	High	ELQAEQEDR	1	3	1	Q00341		0	0.002	0.03956	1.66576	2	1117.51	-0.91934	16.964	0
	High	ELLELASR	3	3	1	Q00341		0	0.002	0.04023	1.65658	2	930.525	-0.154871	38.1012	0
	High	TTTIAVEVK	2	1	1	Q00341		0	0.002	0.02089	1.63401	2	961.556	-0.863885	31.0438	0
	High	mDYVEINIDHK	2	4	1	Q00341	M1(Oxidation)	0	0.002	0.006665	1.57754	2	1392.64	-1.95452	35.8923	0
	High	DAPWTASSSEK	1	4	1	Q00341		0	0.002	0.01761	1.43024	2	1178.53	-0.365946	25.1883	0
	High	GEPEKLGQALTEVYAK	1	2	1	Q00341		0	0.002	0.03244	1.35849	2	1732.91	0.280264	45.0889	1
	High	GPSSDVEK	2	5	1	Q00341		0	0.002	0.01967	1.20894	2	818.387	-2.23204	15.039	0
	High	SDIVQLR	1	4	1	Q00341		0	0.002	0.04033	0.916569	2	830.473	-0.527996	30.7081	0
	High	INIPPPSVNR	1	4	1	Q00341		0	0.004	0.09769	1.9119	2	1106.63	-0.956477	33.9826	0
	High	DFSVQIK	1	3	1	Q00341		0	0.004	0.1276	1.05742	2	836.451	-0.51173	35.0691	0
	High	TEIVFTGEK	1	4	1	Q00341		0	0.009	0.1373	1.93623	2	1023.54	-0.177073	32.4862	0
	High	DKFPEVIINFPDPAQK	1	4	1	Q00341		0	0.009	0.1373	1.67376	2	1857.98	5.40663	49.4127	1
P04264	Keratin, type II cytoskeletal 1 OS=Homo sapiens GN=KRT1 PE=1 SV=6 - [K2C1_HUMAN]	188.697	28.57	2	15	19	86	644	65.999	8.11865
	A8	Sequence	# PSMs	# Proteins	# Protein Groups	Protein Group Accessions	Modifications	ΔCn	q-Value	PEP	XCorr	Charge	MH+ [Da]	ΔM [ppm]	RT [min]	# Missed Cleavages
	High	TNAENEFVTIKK	11	1	1	P04264		0	0	3.67e-05	4.11122	3	1393.73	-2.88235	32.1424	1
	High	GSGGGSSGGSIGGR	4	1	1	P04264		0	0	0.0008362	4.01454	2	1092.5	-1.50389	15.2612	0
	High	FLEQQNQVLQTK	7	3	2	P04264;P35908		0	0	0.0005672	3.84905	2	1475.78	-1.7339	33.8598	0
	High	SKAEAESLYQSK	8	1	1	P04264		0	0	0.0002614	3.81786	2	1340.67	0.149099	22.8662	1
	High	WELLQQVDTSTR	6	1	1	P04264		0	0	1.606e-05	3.55574	2	1475.75	-0.408393	46.5336	0
	High	SLDLDSIIAEVK	2	1	1	P04264		0	0	5.567e-06	3.44034	2	1302.72	2.58088	49.4231	0
	High	SGGGFSSGSAGIINYQR	3	1	1	P04264		0	0	0.0002276	3.3658	2	1657.79	-1.42742	37.2601	0
	High	SLNNQFASFIDK	4	1	1	P04264		0	0	0.002024	3.33219	2	1383.69	-0.886606	48.3049	0
	High	NKYEDEINKR	5	11	3	P04264;P13647;P02538		0	0	6.716e-05	3.30314	3	1308.65	0.209274	21.7135	2
	High	TNAENEFVTIK	6	1	1	P04264		0	0	0.0001836	3.21234	2	1265.64	-0.487519	35.7872	0
	High	YEELQITAGR	8	2	1	P04264		0	0	0.0001672	2.95854	2	1179.6	-0.793826	33.9722	0
	High	QISNLQQSISDAEQR	2	1	1	P04264		0	0	0.000109	2.56259	2	1716.85	-0.674558	36.6833	0
	High	AEAESLYQSK	4	1	1	P04264		0	0	0.0009356	2.48244	2	1125.54	0.110789	22.6004	0
	High	TLLEGEESR	4	1	1	P04264		0	0	7.348e-05	2.37555	2	1033.52	-0.159224	25.0157	0
	High	AQYEDIAQK	5	1	1	P04264		0	0.002	0.05677	2.45825	2	1065.52	0.81552	22.5007	0
	High	IEISELNR	2	2	2	P04264;P35908		0	0.002	0.07382	2.00484	2	973.532	0.529634	33.4323	0
	High	SISISVAR	1	1	1	P04264		0	0.002	0.03718	1.78369	2	832.488	-1.43655	32.2937	0
	High	YEDEINKR	2	19	4	P04264;P13647;P02538;P35908		0	0.002	0.03793	1.48486	2	1066.51	-1.37	18.1422	1
	High	LNDLEDALQQAK	2	1	1	P04264		0	0.002	0.05589	1.23639	2	1357.69	-1.62053	40.4551	0
P13645	Keratin, type I cytoskeletal 10 OS=Homo sapiens GN=KRT10 PE=1 SV=6 - [K1C10_HUMAN]	145.399	29.97	20	16	19	65	584	58.7917	5.21143
	A8	Sequence	# PSMs	# Proteins	# Protein Groups	Protein Group Accessions	Modifications	ΔCn	q-Value	PEP	XCorr	Charge	MH+ [Da]	ΔM [ppm]	RT [min]	# Missed Cleavages
	High	GSLGGGFSSGGFSGGSFSR	4	1	1	P13645		0	0	2.692e-06	3.83056	2	1707.77	-0.480976	42.0574	0
	High	SQYEQLAEQNRK	9	1	1	P13645		0	0	3.773e-05	3.77398	2	1493.73	-0.190738	23.4548	1
	High	SQYEQLAEQNR	4	1	1	P13645		0	0	0.0001832	3.24582	2	1365.64	-0.477305	24.7172	0
	High	ALEESNYELEGK	6	1	1	P13645		0	0	0.001341	3.24286	2	1381.65	-0.692582	29.5324	0
	High	SLLEGEGSSGGGGR	4	1	1	P13645		0	0	1.606e-05	3.04044	2	1262.6	-0.286666	24.2614	0
	High	HGNSHQGEPR	3	1	1	P13645		0	0	0.0001857	3.00658	2	1118.51	-1.23518	14.1504	0
	High	LENEIQTYR	3	1	1	P13645		0	0	0.0005252	2.77042	2	1165.58	-0.354428	27.7226	0
	High	IRLENEIQTYR	2	1	1	P13645		0	0	0.0005006	2.43819	2	1434.77	-1.23032	37.6602	1
	High	VLDELTLTK	4	1	1	P13645		0	0	0.0001278	2.08245	2	1031.6	0.0823679	39.5823	0
	High	VTMQNLNDR	1	7	2	P02533;P13645		0	0	0.0007489	2.03918	2	1090.53	-0.306321	24.9696	0
	High	IKEWYEK	1	1	1	P13645		0	0	0.002203	1.37714	2	995.52	0.193592	27.5541	1
	High	LKYENEVALR	4	1	1	P13645		0	0.002	0.009416	2.71034	2	1234.68	-1.03616	32.8892	1
	High	DAEAWFNEK	3	4	1	P13645		0	0.002	0.02038	2.62868	2	1109.49	0.260123	36.2946	0
	High	QSLEASLAETEGR	2	1	1	P13645		0	0.002	0.00509	2.61843	2	1390.68	-1.21127	35.1901	0
	High	SSSSGSVGESSSK	2	1	1	P13645		0	0.002	0.006332	2.54469	2	1185.52	-1.3508	13.9746	0
	High	LASYLDKVR	6	9	2	P02533;P13645		0	0.002	0.004574	2.40536	2	1064.61	0.916901	33.3156	1
	High	QSVEADINGLR	2	7	1	P13645		0	0.002	0.01073	2.39905	2	1201.62	0.129716	34.9971	0
	High	LAADDFR	2	27	2	P13645;P02533		0	0.002	0.04735	1.71134	2	807.4	0.141816	26.9361	0
	High	VTmQNLNDR	1	7	2	P02533;P13645	M3(Oxidation)	0	0.002	0.04516	1.65075	2	1106.53	-0.229489	17.4694	0
	High	YENEVALR	2	1	1	P13645		0	0.002	0.05197	1.25613	2	993.5	0.210774	26.5251	0
P35908	Keratin, type II cytoskeletal 2 epidermal OS=Homo sapiens GN=KRT2 PE=1 SV=2 - [K22E_HUMAN]	110.425	30.2	18	11	17	55	639	65.3932	8.00146
	A8	Sequence	# PSMs	# Proteins	# Protein Groups	Protein Group Accessions	Modifications	ΔCn	q-Value	PEP	XCorr	Charge	MH+ [Da]	ΔM [ppm]	RT [min]	# Missed Cleavages
	High	HGGGGGGFGGGGFGSR	4	1	1	P35908		0	0	1.39917e-10	4.25185	2	1320.58	-0.907677	26.712	0
	High	FLEQQNQVLQTK	7	3	2	P04264;P35908		0	0	0.0005672	3.84905	2	1475.78	-1.7339	33.8598	0
	High	GFSSGSAVVSGGSR	6	1	1	P35908		0	0	0.001921	3.67811	2	1254.61	-0.019047	25.6474	0
	High	TAAENDFVTLKK	4	1	1	P35908		0	0	5.517e-06	3.47672	2	1336.71	-0.570628	32.7581	1
	High	SKEEAEALYHSK	5	1	1	P35908		0	0	2.472e-05	3.1754	2	1391.68	-0.408335	22.9195	1
	High	GGSISGGGYGSGGGK	2	1	1	P35908		0	0	0.0003846	2.71981	2	1197.55	-1.15068	17.703	0
	High	YEELQVTVGR	4	1	1	P35908		0	0	5.858e-05	2.54847	2	1193.62	-0.294102	35.0147	0
	High	KYEDEINKR	3	4	1	P35908		0	0	0.002133	2.49455	2	1194.61	0.00370309	19.2358	2
	High	TAAENDFVTLK	3	1	1	P35908		0	0	0.0001914	2.4126	2	1208.62	0.176314	36.3528	0
	High	GGSGGGGSISGGGYGSGGGSGGR	2	1	1	P35908		0	0	0.002015	2.19721	2	1741.74	-2.15458	18.8508	0
	High	NLDLDSIIAEVK	1	9	3	P13647;P02538;P35908		0	0	3.313e-07	1.90149	2	1329.73	2.22617	49.4205	0
	High	FASFIDKVR	4	27	3	P13647;P02538;P35908		0	0	0.002143	1.3726	2	1082.6	0.273115	41.1413	1
	High	AQYEEIAQR	4	7	2	P02538;P35908		0	0.002	0.0143	2.37487	2	1107.54	0.389384	23.9195	0
	High	NVQDAIADAEQR	1	1	1	P35908		0	0.002	0.002946	2.11958	2	1329.64	0.497087	31.6335	0
	High	IEISELNR	2	2	2	P04264;P35908		0	0.002	0.07382	2.00484	2	973.532	0.529634	33.4323	0
	High	GSSSGGGYSSGSSSYGSGGR	1	1	1	P35908		0	0.002	0.007797	1.64137	2	1740.7	-2.60464	17.2562	0
	High	YEDEINKR	2	19	4	P04264;P13647;P02538;P35908		0	0.002	0.03793	1.48486	2	1066.51	-1.37	18.1422	1
P35527	Keratin, type I cytoskeletal 9 OS=Homo sapiens GN=KRT9 PE=1 SV=3 - [K1C9_HUMAN]	83.7918	25.52	2	12	12	40	623	62.0268	5.23682
	A8	Sequence	# PSMs	# Proteins	# Protein Groups	Protein Group Accessions	Modifications	ΔCn	q-Value	PEP	XCorr	Charge	MH+ [Da]	ΔM [ppm]	RT [min]	# Missed Cleavages
	High	SGGGGGGGLGSGGSIR	5	1	1	P35527		0	0	5.415e-08	4.93734	2	1232.6	-0.0530432	21.7409	0
	High	GGSGGSYGGGGSGGGYGGGSGSR	3	2	1	P35527		0	0	7.241e-06	4.34763	2	1791.72	-2.02744	16.9589	0
	High	QGVDADINGLR	5	2	1	P35527		0	0	0.0004438	3.27857	2	1157.59	-0.212043	32.9618	0
	High	QGVDADInGLR	3	2	1	P35527	N8(Deamidated)	0	0	0.0006393	2.81437	2	1158.58	0.0980005	30.874	0
	High	VQALEEANNDLENK	2	1	1	P35527		0	0	0.0001382	2.31991	2	1586.76	-1.49867	31.1921	0
	High	TLLDIDNTR	5	1	1	P35527		0	0	0.0001386	2.30978	2	1060.56	0.268661	36.812	0
	High	IKFEMEQNLR	3	2	1	P35527		0	0	0.00238	2.14121	2	1307.68	-0.498401	39.5807	1
	High	QVLDNLTmEK	1	2	1	P35527	M8(Oxidation)	0	0	0.0009363	1.81934	2	1206.6	-1.38576	31.9295	0
	High	FSSSSGYGGGSSR	5	1	1	P35527		0	0.002	0.01895	2.77674	2	1235.53	-1.6028	18.2624	0
	High	EIETYHNLLEGGQEDFESSGAGK	1	2	1	P35527		0	0.002	0.006287	2.62485	3	2510.13	-1.24058	44.6622	0
	High	QEYEQLIAK	2	2	1	P35527		0	0.002	0.008692	2.1589	2	1121.58	-1.70883	32.2294	0
	High	IKFEmEQNLR	2	2	1	P35527	M5(Oxidation)	0	0.002	0.01325	1.59188	2	1323.67	-1.16962	31.2237	1
	High	FSSSGGGGGGGR	2	1	1	P35527		0	0.002	0.01455	1.51834	2	982.433	-0.929741	14.6914	0
	High	QFSSSYLSR	1	1	1	P35527		0	0.002	0.06538	1.17239	2	1074.52	0.851696	30.7262	0
P13647	Keratin, type II cytoskeletal 5 OS=Homo sapiens GN=KRT5 PE=1 SV=3 - [K2C5_HUMAN]	33.4907	13.56	22	3	9	22	590	62.34	7.73779
	A8	Sequence	# PSMs	# Proteins	# Protein Groups	Protein Group Accessions	Modifications	ΔCn	q-Value	PEP	XCorr	Charge	MH+ [Da]	ΔM [ppm]	RT [min]	# Missed Cleavages
	High	NKYEDEINKR	5	11	3	P04264;P13647;P02538		0	0	6.716e-05	3.30314	3	1308.65	0.209274	21.7135	2
	High	YEELQQTAGR	2	3	1	P13647		0	0	0.001192	2.41784	2	1194.58	1.0365	22.0112	0
	High	NLDLDSIIAEVK	1	9	3	P13647;P02538;P35908		0	0	3.313e-07	1.90149	2	1329.73	2.22617	49.4205	0
	High	FASFIDKVR	4	27	3	P13647;P02538;P35908		0	0	0.002143	1.3726	2	1082.6	0.273115	41.1413	1
	High	WTLLQEQGTK	3	5	2	P13647;P02538		0	0.002	0.002523	2.14525	2	1203.64	0.0225309	39.7512	0
	High	ISISTSGGSFR	2	2	1	P13647		0	0.002	0.08186	1.85761	2	1111.57	-1.64272	33.7873	0
	High	AQYEEIANR	2	3	1	P13647		0	0.002	0.08028	1.70916	2	1093.53	0.528866	23.2793	0
	High	QLDSIVGER	1	4	2	P13647;P02538		0	0.002	0.02294	1.57289	2	1016.54	0.425877	30.6449	0
	High	YEDEINKR	2	19	4	P04264;P13647;P02538;P35908		0	0.002	0.03793	1.48486	2	1066.51	-1.37	18.1422	1
P02538	Keratin, type II cytoskeletal 6A OS=Homo sapiens GN=KRT6A PE=1 SV=3 - [K2C6A_HUMAN]	31.7518	12.23	23	1	8	21	564	60.0083	8.00146
	A8	Sequence	# PSMs	# Proteins	# Protein Groups	Protein Group Accessions	Modifications	ΔCn	q-Value	PEP	XCorr	Charge	MH+ [Da]	ΔM [ppm]	RT [min]	# Missed Cleavages
	High	NKYEDEINKR	5	11	3	P04264;P13647;P02538		0	0	6.716e-05	3.30314	3	1308.65	0.209274	21.7135	2
	High	NLDLDSIIAEVK	1	9	3	P13647;P02538;P35908		0	0	3.313e-07	1.90149	2	1329.73	2.22617	49.4205	0
	High	FASFIDKVR	4	27	3	P13647;P02538;P35908		0	0	0.002143	1.3726	2	1082.6	0.273115	41.1413	1
	High	AQYEEIAQR	4	7	2	P02538;P35908		0	0.002	0.0143	2.37487	2	1107.54	0.389384	23.9195	0
	High	WTLLQEQGTK	3	5	2	P13647;P02538		0	0.002	0.002523	2.14525	2	1203.64	0.0225309	39.7512	0
	High	QLDSIVGER	1	4	2	P13647;P02538		0	0.002	0.02294	1.57289	2	1016.54	0.425877	30.6449	0
	High	YEDEINKR	2	19	4	P04264;P13647;P02538;P35908		0	0.002	0.03793	1.48486	2	1066.51	-1.37	18.1422	1
	High	YEELQVTAGR	1	3	1	P02538		0	0.002	0.05159	1.29381	2	1165.58	-1.20084	29.7743	0
P02533	Keratin, type I cytoskeletal 14 OS=Homo sapiens GN=KRT14 PE=1 SV=4 - [K1C14_HUMAN]	29.38	15.68	27	4	7	17	472	51.5294	5.16064
	A8	Sequence	# PSMs	# Proteins	# Protein Groups	Protein Group Accessions	Modifications	ΔCn	q-Value	PEP	XCorr	Charge	MH+ [Da]	ΔM [ppm]	RT [min]	# Missed Cleavages
	High	EVATNSELVQSGK	2	4	1	P02533		0	0	3.755e-06	2.93146	2	1361.69	-0.387867	24.4143	0
	High	APSTYGGGLSVSSSR	2	1	1	P02533		0	0	0.002316	2.76578	2	1425.7	-0.652909	28.8812	0
	High	ALEEANADLEVK	2	8	1	P02533		0	0	2.074e-05	2.59088	2	1301.66	-0.873608	32.3866	0
	High	VTMQNLNDR	1	7	2	P02533;P13645		0	0	0.0007489	2.03918	2	1090.53	-0.306321	24.9696	0
	High	LASYLDKVR	6	9	2	P02533;P13645		0	0.002	0.004574	2.40536	2	1064.61	0.916901	33.3156	1
	High	LAADDFR	2	27	2	P13645;P02533		0	0.002	0.04735	1.71134	2	807.4	0.141816	26.9361	0
	High	VTmQNLNDR	1	7	2	P02533;P13645	M3(Oxidation)	0	0.002	0.04516	1.65075	2	1106.53	-0.229489	17.4694	0
	High	LEQEIATYR	1	14	1	P02533		0	0.002	0.05232	0.794667	2	1122.58	-0.846954	28.6346	0
Q10570	Cleavage and polyadenylation specificity factor subunit 1 OS=Homo sapiens GN=CPSF1 PE=1 SV=2 - [CPSF1_HUMAN]	8.29549	4.5	2	5	5	8	1443	160.782	6.40479
	A8	Sequence	# PSMs	# Proteins	# Protein Groups	Protein Group Accessions	Modifications	ΔCn	q-Value	PEP	XCorr	Charge	MH+ [Da]	ΔM [ppm]	RT [min]	# Missed Cleavages
	High	VLVDSSFGQPTTQGEAR	2	1	1	Q10570		0	0	0.002276	2.43869	2	1791.89	-0.134389	35.9389	0
	High	EVLLVALGSR	2	1	1	Q10570		0	0.002	0.00768	1.8559	2	1056.64	-0.297699	48.3075	0
	High	YIVQVSPLGIR	1	1	1	Q10570		0	0.002	0.0401	1.29725	2	1244.74	2.01951	49.3475	0
	High	ESLAEEHEGLVGEGQR	2	1	1	Q10570		0	0.004	0.1326	1.62631	2	1739.82	-1.79183	30.1598	0
	High	DGFVQNVHTPR	1	2	1	Q10570		0	0.004	0.1348	0.920466	2	1269.63	-0.512905	30.2158	0
Q86YZ3	Hornerin OS=Homo sapiens GN=HRNR PE=1 SV=2 - [HORN_HUMAN]	6.76142	1.68	1	1	1	3	2850	282.228	10.0376
	A8	Sequence	# PSMs	# Proteins	# Protein Groups	Protein Group Accessions	Modifications	ΔCn	q-Value	PEP	XCorr	Charge	MH+ [Da]	ΔM [ppm]	RT [min]	# Missed Cleavages
	High	GPYESGSGHSSGLGHR	3	1	1	Q86YZ3		0	0	1.133e-06	2.93843	2	1584.71	-1.15411	19.7195	0
Q59FY4	Acetyl-CoA carboxylase 1 (Fragment) OS=Homo sapiens GN=ACACA PE=2 SV=1 - [Q59FY4_HUMAN]	1.81587	3.81	11	3	3	3	998	114.546	6.72705
	A8	Sequence	# PSMs	# Proteins	# Protein Groups	Protein Group Accessions	Modifications	ΔCn	q-Value	PEP	XCorr	Charge	MH+ [Da]	ΔM [ppm]	RT [min]	# Missed Cleavages
	High	EASFEYLQNEGER	1	10	1	Q59FY4		0	0.002	0.005981	0.291745	2	1571.7	0.706596	35.9068	0
	High	VEVGTEVTDYR	1	5	1	Q59FY4		0	0.004	0.1031	1.81587	2	1267.62	-0.785085	31.607	0
	High	LGGIPVGVVAVETR	1	6	1	Q59FY4		0	0.004	0.0869	0.806302	2	1366.8	-1.88712	48.9141	0
Q08211	ATP-dependent RNA helicase A OS=Homo sapiens GN=DHX9 PE=1 SV=4 - [DHX9_HUMAN]	0	1.5	1	2	2	2	1270	140.869	6.84424
	A8	Sequence	# PSMs	# Proteins	# Protein Groups	Protein Group Accessions	Modifications	ΔCn	q-Value	PEP	XCorr	Charge	MH+ [Da]	ΔM [ppm]	RT [min]	# Missed Cleavages
	High	DVVQAYPEVR	1	1	1	Q08211		0	0.002	0.009999	1.40991	2	1175.61	0.377108	31.8559	0
	High	LAQFEPSQR	1	1	1	Q08211		0	0.002	0.004446	1.23769	2	1075.55	-0.438283	26.7994	0
P81605	Dermcidin OS=Homo sapiens GN=DCD PE=1 SV=2 - [DCD_HUMAN]	0	12.73	2	2	2	2	110	11.2768	6.53662
	A8	Sequence	# PSMs	# Proteins	# Protein Groups	Protein Group Accessions	Modifications	ΔCn	q-Value	PEP	XCorr	Charge	MH+ [Da]	ΔM [ppm]	RT [min]	# Missed Cleavages
	High	DAVEDLESVGK	1	2	1	P81605		0	0.002	0.003644	1.58938	2	1161.56	-1.08467	35.7699	0
	High	LGKDAVEDLESVGK	1	2	1	P81605		0	0.002	0.008396	1.18022	2	1459.76	-1.07867	39.7894	1
Q8N998	Coiled-coil domain-containing protein 89 OS=Homo sapiens GN=CCDC89 PE=2 SV=1 - [CCD89_HUMAN]	0	2.67	1	1	1	1	374	43.7815	5.36377
	A8	Sequence	# PSMs	# Proteins	# Protein Groups	Protein Group Accessions	Modifications	ΔCn	q-Value	PEP	XCorr	Charge	MH+ [Da]	ΔM [ppm]	RT [min]	# Missed Cleavages
	High	LKAQGEYSRK	1	1	1	Q8N998		0	0.004	0.1287	0.248	3	1179.65	2.78008	34.0342	2
Q13546-2	Isoform 2 of Receptor-interacting serine/threonine-protein kinase 1 OS=Homo sapiens GN=RIPK1 - [RIPK1_HUMAN]	0	2.08	2	1	1	4	625	70.6878	6.18896
	A8	Sequence	# PSMs	# Proteins	# Protein Groups	Protein Group Accessions	Modifications	ΔCn	q-Value	PEP	XCorr	Charge	MH+ [Da]	ΔM [ppm]	RT [min]	# Missed Cleavages
	High	EKVYqMLQKWVmR	4	2	1	Q13546-2	Q5(Deamidated); M12(Oxidation)	0	0.004	0.09629	0.238702	2	1755.89	0.553396	45.146	2
F8WBJ7	Transmembrane protein 245 OS=Homo sapiens GN=TMEM245 PE=2 SV=1 - [F8WBJ7_HUMAN]	0	15.42	4	1	1	1	253	28.0782	8.30908
	A8	Sequence	# PSMs	# Proteins	# Protein Groups	Protein Group Accessions	Modifications	ΔCn	q-Value	PEP	XCorr	Charge	MH+ [Da]	ΔM [ppm]	RT [min]	# Missed Cleavages
	High	TSDIYFVSLVWAIVVmqIWLnLWIVqLLPVPIAVWILKK	1	4	1	F8WBJ7	M16(Oxidation); Q17(Deamidated); N21(Deamidated); Q26(Deamidated)	0	0.002	0.03735	0.0496667	3	4626.68	14.6882	47.5716	1
M0R2L4	Zinc finger protein 320 (Fragment) OS=Homo sapiens GN=ZNF320 PE=2 SV=1 - [M0R2L4_HUMAN]	0	33.33	3	1	1	1	123	14.1157	4.84326
	A8	Sequence	# PSMs	# Proteins	# Protein Groups	Protein Group Accessions	Modifications	ΔCn	q-Value	PEP	XCorr	Charge	MH+ [Da]	ΔM [ppm]	RT [min]	# Missed Cleavages
	High	QASYHIGAFcSQEIEKDIHDFVFqWqEDETNDHEAPMTEIK	1	3	1	M0R2L4	C10(Carbamidomethyl); Q24(Deamidated); Q26(Deamidated)	0	0.004	0.1335	0.246834	5	4925.25	17.5778	55.2722	1

## Sheet: Matrin-3
Accession	Description	Score	Coverage	# Proteins	# Unique Peptides	# Peptides	# PSMs	# AAs	MW [kDa]	calc. pI
P43243	Matrin-3 OS=Homo sapiens GN=MATR3 PE=1 SV=2 - [MATR3_HUMAN]	211.166	28.57	14	21	21	91	847	94.5648	6.25244
	A8	Sequence	# PSMs	# Proteins	# Protein Groups	Protein Group Accessions	Modifications	ΔCn	q-Value	PEP	XCorr	Charge	MH+ [Da]	ΔM [ppm]	RT [min]	# Missed Cleavages
	High	DSFDDRGPSLNPVLDYDHGSR	8	4	1	P43243		0	0	0.000236833	5.35233	3	2362.07	-1.18359	44.9605	1
	High	GDADQASNILASFGLSAR	5	4	1	P43243		0	0	0.008921	5.21046	2	1792.89	1.62435	49.3886	0
	High	VIHLSNLPHSGYSDSAVLK	10	7	1	P43243		0	0	0.000366	5.20124	3	2037.07	-1.03941	45.3877	0
	High	GNLGAGNGNLQGPR	2	12	1	P43243		0	0	0.05345	4.18387	2	1324.67	0.343813	25.4059	0
	High	IGPYQPNVPVGIDYVIPK	4	4	1	P43243		0	0	0.002938	4.1283	2	1969.08	2.47568	49.3782	0
	High	GNLGAGnGNLQGPR	8	12	1	P43243	N7(Deamidated)	0	0	0.1401	3.80075	2	1325.66	1.90353	25.5246	0
	High	DLDELSRYPEDK	2	4	1	P43243		0	0	0.007085	3.73001	2	1479.69	-3.31794	34.0496	1
	High	GAPPSSNIEDFHGLLPK	9	5	1	P43243		0	0	0.005985	3.72986	3	1778.9	-2.84811	48.2349	0
	High	GPSLNPVLDYDHGSR	6	4	1	P43243		0	0	0.05107	3.16115	2	1626.79	-0.428297	40.5294	0
	High	TEEGPTLSYGR	5	4	1	P43243		0	0	0.09653	3.0935	2	1209.57	-0.0154933	28.5555	0
	High	GPLPLSSQHR	8	5	1	P43243		0	0	0.1302	2.71243	3	1091.6	0.34917	28.5334	0
	High	LcSLFYTNEEVAK	2	4	1	P43243	C2(Carbamidomethyl)	0	0	0.02335	2.53016	2	1573.76	-0.442417	43.684	0
	High	RTEEGPTLSYGR	2	4	1	P43243		0	0	0.1671	2.22626	2	1365.68	-0.13663	27.7069	1
	High	ITPENLPQILLQLK	1	4	1	P43243		0	0	0.09829	2.21114	2	1619.98	1.99056	49.5535	0
	High	FDQKQELGR	3	7	1	P43243		0	0	0.176	2.14327	2	1120.58	0.681508	21.6041	1
	High	RGAPPSSNIEDFHGLLPK	1	5	1	P43243		0	0	0.1067	1.97338	3	1935.01	-0.181675	47.7034	1
	High	SQAFIEmETR	1	6	1	P43243	M7(Oxidation)	0	0	0.08965	1.96985	2	1227.56	-2.12564	28.518	0
	High	IKKPEGKPDQK	5	7	1	P43243		0	0	0.2451	1.71716	2	1267.74	-0.0530828	17.0673	1
	High	VVHImDFQR	2	12	1	P43243	M5(Oxidation)	0	0	0.2889	1.54065	3	1160.59	-0.532705	32.5179	0
	High	TESSTEGKEQEEK	1	5	1	P43243		0	0	0.2178	1.53992	2	1481.66	-0.773514	14.1014	1
	High	VVHIMDFQR	1	12	1	P43243		0	0	0.2983	1.25068	2	1144.6	1.6679	40.4937	0
	High	NTHcSSLPHYQK	2	4	1	P43243	C4(Carbamidomethyl)	0	0	0.2101	1.24745	2	1471.67	-0.225114	23.5496	0
	High	SQESGYYDR	2	4	1	P43243		0	0.004	0.3073	1.76634	2	1104.46	0.344988	18.1481	0
	High	SQAFIEMETR	1	6	1	P43243		0	0.004	0.3209	1.61804	2	1211.57	-0.305509	36.4195	0
P04264	Keratin, type II cytoskeletal 1 OS=Homo sapiens GN=KRT1 PE=1 SV=6 - [K2C1_HUMAN]	46.177	18.01	1	12	13	27	644	65.999	8.11865
	A8	Sequence	# PSMs	# Proteins	# Protein Groups	Protein Group Accessions	Modifications	ΔCn	q-Value	PEP	XCorr	Charge	MH+ [Da]	ΔM [ppm]	RT [min]	# Missed Cleavages
	High	SLDLDSIIAEVK	2	1	1	P04264		0	0	0.07509	3.15293	2	1302.72	1.92495	49.4464	0
	High	FLEQQNQVLQTK	2	3	2	P04264;P35908		0	0	0.1296	2.66086	2	1475.78	-2.8092	34.1825	0
	High	YEELQITAGR	3	2	1	P04264		0	0	0.1976	2.54036	2	1179.6	-2.3461	34.21	0
	High	SKAEAESLYQSK	2	1	1	P04264		0	0	0.04783	2.5384	2	1340.67	-0.397212	23.4995	1
	High	TNAENEFVTIK	2	1	1	P04264		0	0	0.0445	2.33857	2	1265.64	-0.00527007	36.1973	0
	High	WELLQQVDTSTR	2	1	1	P04264		0	0	0.1414	2.28182	2	1475.75	-0.739264	46.747	0
	High	GSGGGSSGGSIGGR	1	1	1	P04264		0	0	0.1618	2.21697	2	1092.5	-0.945213	15.3435	0
	High	TNAENEFVTIKK	4	1	1	P04264		0	0	0.1611	2.18681	2	1393.73	-2.63184	32.655	1
	High	SLNNQFASFIDKVR	2	1	1	P04264		0	0	0.1504	2.16483	3	1638.86	-0.486511	49.4516	1
	High	SLNNQFASFIDK	3	1	1	P04264		0	0	0.08629	2.10732	2	1383.68	-4.15079	48.3891	0
	High	AQYEDIAQK	2	1	1	P04264		0	0	0.2944	1.6892	2	1065.52	0.128137	22.9094	0
	High	SLVNLGGSK	1	1	1	P04264		0	0	0.2819	1.33598	2	874.5	0.37886	31.442	0
	High	AEAESLYQSK	1	1	1	P04264		0	0.004	0.3316	1.52895	2	1125.54	-0.214576	23.1806	0
Q12906-5	Isoform 5 of Interleukin enhancer-binding factor 3 OS=Homo sapiens GN=ILF3 - [ILF3_HUMAN]	42.3936	19.86	13	13	13	34	690	74.5603	8.23584
	A8	Sequence	# PSMs	# Proteins	# Protein Groups	Protein Group Accessions	Modifications	ΔCn	q-Value	PEP	XCorr	Charge	MH+ [Da]	ΔM [ppm]	RT [min]	# Missed Cleavages
	High	VLAGETLSVNDPPDVLDR	4	9	1	Q12906-5		0	0	0.05367	3.68911	2	1909.98	-1.3586	47.3949	0
	High	EDITQSAQHALR	4	7	1	Q12906-5		0	0	0.09254	2.89466	2	1368.69	-0.608383	30.6796	0
	High	YELISETGGSHDKR	3	9	1	Q12906-5		0	0	0.1378	2.76456	3	1591.77	1.62366	28.9487	1
	High	LNQLKPGLQYK	3	7	1	Q12906-5		0	0	0.1469	2.65052	2	1301.75	-2.55136	33.3002	0
	High	LFPDTPLALDANKK	5	7	1	Q12906-5		0	0	0.05827	2.48467	3	1542.85	-0.715978	47.9397	1
	High	LAAFGQLHK	2	7	1	Q12906-5		0	0	0.141	2.13619	2	984.562	-0.643995	33.6502	0
	High	LFPDTPLALDANK	3	7	1	Q12906-5		0	0	0.2033	2.12363	2	1414.76	0.263606	49.5964	0
	High	VLQDmGLPTGAEGR	1	7	1	Q12906-5	M5(Oxidation)	0	0	0.1904	1.96706	2	1459.72	-0.787869	31.617	0
	High	AYAALAALEK	4	7	1	Q12906-5		0	0	0.1139	1.94508	2	1020.57	1.40003	41.7777	0
	High	EATDAIGHLDR	1	7	1	Q12906-5		0	0	0.1605	1.51803	2	1197.59	0.375764	28.202	0
	High	FVMEVEVDGQK	2	9	1	Q12906-5		0	0	0.119	1.46003	2	1280.62	-0.669652	40.0988	0
	High	EKPTTALLDK	1	10	1	Q12906-5		0	0.004	0.3816	1.08509	2	1115.63	0.0570112	29.4291	0
	High	GLKYELISETGGSHDKR	1	9	1	Q12906-5		0	0.004	0.3795	0.991985	3	1889.97	0.0706757	37.7381	2
P13645	Keratin, type I cytoskeletal 10 OS=Homo sapiens GN=KRT10 PE=1 SV=6 - [K1C10_HUMAN]	26.5734	14.55	1	8	8	17	584	58.7917	5.21143
	A8	Sequence	# PSMs	# Proteins	# Protein Groups	Protein Group Accessions	Modifications	ΔCn	q-Value	PEP	XCorr	Charge	MH+ [Da]	ΔM [ppm]	RT [min]	# Missed Cleavages
	High	GSLGGGFSSGGFSGGSFSR	3	1	1	P13645		0	0	0.03669	2.75917	2	1707.77	-0.909852	42.389	0
	High	ALEESNYELEGK	4	1	1	P13645		0	0	0.2734	2.71011	2	1381.65	-0.0741232	30.0406	0
	High	SQYEQLAEQNRK	2	1	1	P13645		0	0	0.2657	2.39458	2	1493.73	-0.599346	23.9928	1
	High	SLLEGEGSSGGGGR	2	1	1	P13645		0	0	0.1336	1.93916	2	1262.6	0.390107	24.7563	0
	High	VLDELTLTK	2	1	1	P13645		0	0	0.1305	1.62829	2	1031.6	-0.0359633	39.6783	0
	High	SQYEQLAEQNR	1	1	1	P13645		0	0.004	0.3535	1.81188	2	1365.64	0.237791	25.1627	0
	High	LKYENEVALR	2	1	1	P13645		0	0.004	0.3721	1.5033	2	1234.68	-1.82711	33.3898	1
	High	LENEIQTYR	1	1	1	P13645		0	0.004	0.3408	0.765113	2	1165.59	1.32123	28.1927	0
Q7KZF4	Staphylococcal nuclease domain-containing protein 1 OS=Homo sapiens GN=SND1 PE=1 SV=1 - [SND1_HUMAN]	17.5758	10.44	2	8	8	13	910	101.934	7.1665
	A8	Sequence	# PSMs	# Proteins	# Protein Groups	Protein Group Accessions	Modifications	ΔCn	q-Value	PEP	XCorr	Charge	MH+ [Da]	ΔM [ppm]	RT [min]	# Missed Cleavages
	High	SEAVVEYVFSGSR	3	2	1	Q7KZF4		0	0	0.206	3.10072	2	1429.7	0.602626	46.6151	0
	High	VITEYLNAQESAK	2	1	1	Q7KZF4		0	0	0.1015	2.22105	2	1465.75	-0.505013	35.8611	0
	High	SSHYDELLAAEAR	1	2	1	Q7KZF4		0	0	0.05277	2.1113	2	1461.7	-0.887367	36.9689	0
	High	LGTLSPAFSTR	2	1	1	Q7KZF4		0	0	0.1396	1.92983	2	1149.63	0.502209	39.0442	0
	High	IHVFYIDYGNR	2	1	1	Q7KZF4		0	0	0.226	1.01247	3	1396.7	-1.04985	46.9848	0
	High	QFLPFLQR	1	2	1	Q7KZF4		0	0.004	0.3292	1.44797	2	1048.6	1.79232	49.4542	0
	High	EADGSETPEPFAAEAK	1	1	1	Q7KZF4		0	0.004	0.377	1.43957	2	1648.73	-1.23989	32.5056	0
	High	VADISGDTQK	1	2	1	Q7KZF4		0	0.004	0.3546	1.43186	2	1033.52	-0.513559	18.5982	0
P35908	Keratin, type II cytoskeletal 2 epidermal OS=Homo sapiens GN=KRT2 PE=1 SV=2 - [K22E_HUMAN]	16.1031	10.64	24	4	6	9	639	65.3932	8.00146
	A8	Sequence	# PSMs	# Proteins	# Protein Groups	Protein Group Accessions	Modifications	ΔCn	q-Value	PEP	XCorr	Charge	MH+ [Da]	ΔM [ppm]	RT [min]	# Missed Cleavages
	High	FLEQQNQVLQTK	2	3	2	P04264;P35908		0	0	0.1296	2.66086	2	1475.78	-2.8092	34.1825	0
	High	NLDLDSIIAEVK	1	9	1	P35908		0	0	0.2115	2.54719	2	1329.73	2.86878	49.4438	0
	High	TAAENDFVTLKK	2	1	1	P35908		0	0	0.1704	2.15468	2	1336.71	-1.84913	33.1869	1
	High	GFSSGSAVVSGGSR	2	1	1	P35908		0	0	0.1868	1.87995	2	1254.61	0.467441	26.1103	0
	High	FASFIDKVR	1	27	2	P05787;P35908		0	0	0.1635	1.29018	2	1082.6	-0.0651554	41.3682	1
	High	AQYEEIAQR	1	7	1	P35908		0	0.004	0.3298	1.67077	2	1107.54	0.499601	24.3259	0
Q00839-2	Isoform Short of Heterogeneous nuclear ribonucleoprotein U OS=Homo sapiens GN=HNRNPU - [HNRPU_HUMAN]	15.5092	7.57	3	5	5	11	806	88.9242	5.78271
	A8	Sequence	# PSMs	# Proteins	# Protein Groups	Protein Group Accessions	Modifications	ΔCn	q-Value	PEP	XCorr	Charge	MH+ [Da]	ΔM [ppm]	RT [min]	# Missed Cleavages
	High	SSGPTSLFAVTVAPPGAR	3	2	1	Q00839-2		0	0	0.03917	3.66736	2	1714.91	0.384956	49.3228	0
	High	NFILDQTNVSAAAQR	4	2	1	Q00839-2		0	0	0.004534	3.07569	2	1647.84	-0.199782	42.1472	0
	High	GYFEYIEENKYSR	1	3	1	Q00839-2		0	0	0.2781	1.92414	2	1697.78	-0.818067	42.6122	1
	High	DIDIHEVR	2	3	1	Q00839-2		0	0	0.2732	1.47178	2	996.512	0.960469	29.4022	0
	High	FIEIAAR	1	2	1	Q00839-2		0	0	0.1481	1.1361	2	819.472	-0.922648	35.3465	0
P05787	Keratin, type II cytoskeletal 8 OS=Homo sapiens GN=KRT8 PE=1 SV=7 - [K2C8_HUMAN]	8.3276	13.25	20	5	6	8	483	53.6711	5.59229
	A8	Sequence	# PSMs	# Proteins	# Protein Groups	Protein Group Accessions	Modifications	ΔCn	q-Value	PEP	XCorr	Charge	MH+ [Da]	ΔM [ppm]	RT [min]	# Missed Cleavages
	High	LSELEAALQR	2	2	1	P05787		0	0	0.2354	2.50574	2	1129.62	1.11792	39.7752	0
	High	LEGLTDEINFLR	1	6	1	P05787		0	0	0.1141	2.08517	2	1419.75	1.34683	49.5939	0
	High	ASLEAAIADAEQR	1	2	1	P05787		0	0	0.2442	1.60998	2	1344.68	0.000994896	41.9454	0
	High	AQYEDIANR	2	4	1	P05787		0	0	0.2596	1.48106	2	1079.51	1.01121	23.7838	0
	High	FASFIDKVR	1	27	2	P05787;P35908		0	0	0.1635	1.29018	2	1082.6	-0.0651554	41.3682	1
	High	LVSESSDVLPK	1	2	1	P05787		0	0.004	0.325	1.31228	2	1173.64	0.481451	32.8227	0
P55265-5	Isoform 5 of Double-stranded RNA-specific adenosine deaminase OS=Homo sapiens GN=ADAR - [DSRAD_HUMAN]	8.02386	6.44	7	4	4	5	931	103.576	8.66064
	A8	Sequence	# PSMs	# Proteins	# Protein Groups	Protein Group Accessions	Modifications	ΔCn	q-Value	PEP	XCorr	Charge	MH+ [Da]	ΔM [ppm]	RT [min]	# Missed Cleavages
	High	YLNTNPVGGLLEYAR	1	7	1	P55265-5		0	0	0.01138	3.7016	2	1679.88	4.48646	49.3912	0
	High	TAESQTPTPSATSFFSGK	1	7	1	P55265-5		0	0	0.03039	2.50344	2	1843.87	0.119341	41.9113	0
	High	LVDQSGPPHEPK	2	7	1	P55265-5		0	0	0.2084	1.81882	2	1303.66	0.249305	22.4475	0
	High	mGFTEVTPVTGASLR	1	4	1	P55265-5	M1(Oxidation)	0	0	0.2862	1.31179	2	1581.79	-1.13814	42.6276	0
P35527	Keratin, type I cytoskeletal 9 OS=Homo sapiens GN=KRT9 PE=1 SV=3 - [K1C9_HUMAN]	7.75397	9.79	2	4	4	7	623	62.0268	5.23682
	A8	Sequence	# PSMs	# Proteins	# Protein Groups	Protein Group Accessions	Modifications	ΔCn	q-Value	PEP	XCorr	Charge	MH+ [Da]	ΔM [ppm]	RT [min]	# Missed Cleavages
	High	SGGGGGGGLGSGGSIR	3	1	1	P35527		0	0	0.04302	3.55923	2	1232.6	0.442132	22.3708	0
	High	GGSGGSYGGGGSGGGYGGGSGSR	1	2	1	P35527		0	0	0.3024	1.05139	2	1791.72	-2.1637	17.3604	0
	High	FSSSSGYGGGSSR	1	1	1	P35527		0	0.004	0.381	1.71619	2	1235.53	-0.614798	18.6335	0
	High	TLLDIDNTR	2	1	1	P35527		0	0.004	0.3586	1.48698	2	1060.56	-0.0766379	37.2217	0
Q00341	Vigilin OS=Homo sapiens GN=HDLBP PE=1 SV=2 - [VIGLN_HUMAN]	6.49574	3.15	14	3	3	5	1268	141.368	6.87354
	A8	Sequence	# PSMs	# Proteins	# Protein Groups	Protein Group Accessions	Modifications	ΔCn	q-Value	PEP	XCorr	Charge	MH+ [Da]	ΔM [ppm]	RT [min]	# Missed Cleavages
	High	DLANIAEVEVSIPAK	1	5	1	Q00341		0	0	0.01401	2.50798	2	1568.85	-0.872696	49.3254	0
	High	ASVITQVFHVPLEER	2	10	1	Q00341		0	0	0.04952	2.12736	3	1724.93	0.782673	49.5036	0
	High	GNSLQEILER	2	2	1	Q00341		0	0	0.2212	1.53853	2	1158.61	-0.215531	44.4291	0
Q08211	ATP-dependent RNA helicase A OS=Homo sapiens GN=DHX9 PE=1 SV=4 - [DHX9_HUMAN]	6.15168	5.75	1	6	6	8	1270	140.869	6.84424
	A8	Sequence	# PSMs	# Proteins	# Protein Groups	Protein Group Accessions	Modifications	ΔCn	q-Value	PEP	XCorr	Charge	MH+ [Da]	ΔM [ppm]	RT [min]	# Missed Cleavages
	High	ELDALDANDELTPLGR	2	1	1	Q08211		0	0	0.202	2.57199	2	1741.86	-1.53152	47.5006	0
	High	TPLHEIALSIK	1	1	1	Q08211		0	0	0.1016	1.93139	2	1221.72	0.149963	45.9562	0
	High	GISHVIVDEIHER	1	1	1	Q08211		0	0	0.0945	1.92435	3	1503.79	-0.205781	42.039	0
	High	DVVQAYPEVR	2	1	1	Q08211		0	0	0.1494	1.6483	2	1175.61	1.83081	32.1277	0
	High	VFDPVPVGVTK	1	1	1	Q08211		0	0	0.2619	1.20668	2	1157.66	-0.0082586	43.1475	0
	High	YQILPLHSQIPR	1	1	1	Q08211		0	0.004	0.3266	0.790373	2	1464.83	-0.916935	46.893	0
Q15393	Splicing factor 3B subunit 3 OS=Homo sapiens GN=SF3B3 PE=1 SV=4 - [SF3B3_HUMAN]	2.25259	0.99	1	1	1	1	1217	135.492	5.26221
	A8	Sequence	# PSMs	# Proteins	# Protein Groups	Protein Group Accessions	Modifications	ΔCn	q-Value	PEP	XCorr	Charge	MH+ [Da]	ΔM [ppm]	RT [min]	# Missed Cleavages
	High	FLAVGLVDNTVR	1	1	1	Q15393		0	0	0.1303	2.25259	2	1303.74	0.6038	49.3358	0
Q59FY4	Acetyl-CoA carboxylase 1 (Fragment) OS=Homo sapiens GN=ACACA PE=2 SV=1 - [Q59FY4_HUMAN]	2.06595	2.81	7	2	2	2	998	114.546	6.72705
	A8	Sequence	# PSMs	# Proteins	# Protein Groups	Protein Group Accessions	Modifications	ΔCn	q-Value	PEP	XCorr	Charge	MH+ [Da]	ΔM [ppm]	RT [min]	# Missed Cleavages
	High	IGSFGPQEDLLFLR	1	6	1	Q59FY4		0	0	0.09304	2.06595	2	1591.85	0.534713	49.5321	0
	High	LGGIPVGVVAVETR	1	6	1	Q59FY4		0	0	0.196	1.51391	2	1366.8	-0.994015	49.0329	0
Q15459	Splicing factor 3A subunit 1 OS=Homo sapiens GN=SF3A1 PE=1 SV=1 - [SF3A1_HUMAN]	0	1.64	1	1	1	1	793	88.8305	5.22412
	A8	Sequence	# PSMs	# Proteins	# Protein Groups	Protein Group Accessions	Modifications	ΔCn	q-Value	PEP	XCorr	Charge	MH+ [Da]	ΔM [ppm]	RT [min]	# Missed Cleavages
	High	VQAQVIQETIVPK	1	1	1	Q15459		0	0.004	0.3652	1.23892	2	1452.84	-0.61065	41.2803	0
P11586	C-1-tetrahydrofolate synthase, cytoplasmic OS=Homo sapiens GN=MTHFD1 PE=1 SV=3 - [C1TC_HUMAN]	0	1.71	2	1	1	1	935	101.495	7.29834
	A8	Sequence	# PSMs	# Proteins	# Protein Groups	Protein Group Accessions	Modifications	ΔCn	q-Value	PEP	XCorr	Charge	MH+ [Da]	ΔM [ppm]	RT [min]	# Missed Cleavages
	High	YVVVTGITPTPLGEGK	1	2	1	P11586		0	0.004	0.3511	1.57061	2	1630.9	-0.251771	47.2282	0
F2Z2C0	Exosome complex exonuclease RRP44 OS=Homo sapiens GN=DIS3 PE=2 SV=1 - [F2Z2C0_HUMAN]	0	1.97	4	1	1	1	559	63.5773	6.40479
	A8	Sequence	# PSMs	# Proteins	# Protein Groups	Protein Group Accessions	Modifications	ΔCn	q-Value	PEP	XCorr	Charge	MH+ [Da]	ΔM [ppm]	RT [min]	# Missed Cleavages
	High	SLTANPELIDR	1	4	1	F2Z2C0		0	0	0.234	1.34878	2	1228.65	-0.302502	36.7002	0
H7C3S6	Rho guanine nucleotide exchange factor 33 (Fragment) OS=Homo sapiens GN=ARHGEF33 PE=4 SV=1 - [H7C3S6_HUMAN]	0	15.74	3	1	1	2	108	12.2309	9.24658
	A8	Sequence	# PSMs	# Proteins	# Protein Groups	Protein Group Accessions	Modifications	ΔCn	q-Value	PEP	XCorr	Charge	MH+ [Da]	ΔM [ppm]	RT [min]	# Missed Cleavages
	High	KnGNATGEDFcGPWGWW	2	3	1	H7C3S6	N2(Deamidated); C11(Carbamidomethyl)	0	0	0.2524	0.238591	4	1982.81	-2.13279	36.1649	1
K7EMD9	Keratin, type I cytoskeletal 13 (Fragment) OS=Homo sapiens GN=KRT13 PE=2 SV=1 - [K7EMD9_HUMAN]	0	7.27	8	1	1	1	165	19.2017	4.7417
	A8	Sequence	# PSMs	# Proteins	# Protein Groups	Protein Group Accessions	Modifications	ΔCn	q-Value	PEP	XCorr	Charge	MH+ [Da]	ΔM [ppm]	RT [min]	# Missed Cleavages
	High	ALEEANADLEVK	1	8	1	K7EMD9		0	0	0.275	0.956194	2	1301.66	-0.779828	32.7233	0
M0R3F1	Heterogeneous nuclear ribonucleoprotein U-like protein 1 (Fragment) OS=Homo sapiens GN=HNRNPUL1 PE=4 SV=1 - [M0R3F1_HUMAN]	0	2.34	6	1	1	2	641	71.677	8.98291
	A8	Sequence	# PSMs	# Proteins	# Protein Groups	Protein Group Accessions	Modifications	ΔCn	q-Value	PEP	XCorr	Charge	MH+ [Da]	ΔM [ppm]	RT [min]	# Missed Cleavages
	High	NYILDQTNVYGSAQR	2	6	1	M0R3F1		0	0	0.2829	1.34929	2	1741.85	-0.654785	38.9752	0

## Sheet: SFPQ
Accession	Description	Score	Coverage	# Proteins	# Unique Peptides	# Peptides	# PSMs	# AAs	MW [kDa]	calc. pI
P23246	Splicing factor, proline- and glutamine-rich OS=Homo sapiens GN=SFPQ PE=1 SV=2 - [SFPQ_HUMAN]	99.3647	20.23	8	14	14	45	707	76.1016	9.43701
	A8	Sequence	# PSMs	# Proteins	# Protein Groups	Protein Group Accessions	Modifications	ΔCn	q-Value	PEP	XCorr	Charge	MH+ [Da]	ΔM [ppm]	RT [min]	# Missed Cleavages
	High	FGQGGAGPVGGQGPR	6	1	1	P23246		0	0	1.081e-07	4.01972	2	1341.67	-0.250701	25.936	0
	High	FATHAAALSVR	9	2	1	P23246		0	0	2.445e-08	3.27906	3	1143.62	-2.04077	32.4438	0
	High	SEEKISDSEGFK	4	2	1	P23246		0	0	2.555e-08	2.95658	2	1355.63	0.295706	24.6652	1
	High	YGEPGEVFINK	4	2	1	P23246		0	0	1.058e-14	2.86551	2	1252.62	-0.47456	37.0501	0
	High	GIVEFASKPAAR	8	2	1	P23246		0	0	1.288e-09	2.83128	2	1245.7	0.427825	34.7651	0
	High	AVVIVDDRGR	2	2	1	P23246		0	0	0.0003428	2.51264	3	1099.62	-0.481308	26.7919	1
	High	GmGPGTPAGYGR	1	1	1	P23246	M2(Oxidation)	0	0	3.247e-10	2.20864	2	1136.51	-0.499944	20.9274	0
	High	AVVIVDDR	1	6	1	P23246		0	0	0.09206	2.16098	2	886.499	-0.133326	28.1289	0
	High	ISDSEGFK	1	2	1	P23246		0	0	2.854e-05	2.07774	2	882.42	-0.535869	21.5329	0
	High	AELDDTPmR	2	2	1	P23246	M8(Oxidation)	0	0	0.097	2.06322	2	1063.47	0.405924	20.5495	0
	High	EEYEGPNKKPR	2	1	1	P23246		0	0	3.029e-05	1.70872	2	1346.67	-0.991038	17.1469	1
	High	QGPGPGGPK	1	2	1	P23246		0	0	2.859e-06	1.65344	2	794.415	-0.622645	15.3671	0
	High	SPPPGmGLNQNR	1	2	1	P23246	M6(Oxidation)	0	0	0.154	1.55818	2	1283.62	0.262054	19.7768	0
	High	FGQGGAGPVGGqGPR	2	1	1	P23246	Q12(Deamidated)	0	0	0.009365	1.35775	2	1342.65	0.016864	26.9351	0
	High	mGGGGAmNmGDPYGSGGQK	1	4	1	P23246	M1(Oxidation); M7(Oxidation); M9(Oxidation)	0	0	0.1251	1.06121	2	1819.7	-1.27508	17.7063	0
P04264	Keratin, type II cytoskeletal 1 OS=Homo sapiens GN=KRT1 PE=1 SV=6 - [K2C1_HUMAN]	14.951	6.99	1	5	5	10	644	65.999	8.11865
	A8	Sequence	# PSMs	# Proteins	# Protein Groups	Protein Group Accessions	Modifications	ΔCn	q-Value	PEP	XCorr	Charge	MH+ [Da]	ΔM [ppm]	RT [min]	# Missed Cleavages
	High	GSGGGSSGGSIGGR	2	1	1	P04264		0	0	1.376e-05	2.96733	2	1092.5	-0.721743	15.0739	0
	High	SKAEAESLYQSK	2	1	1	P04264		0	0	0.002582	2.55894	2	1340.67	-0.215108	23.1825	1
	High	YEELQITAGR	4	2	1	P04264		0	0	0.001013	2.11386	2	1179.6	-0.379888	34.0655	0
	High	AQYEDIAQK	1	1	1	P04264		0	0	0.1578	1.77501	2	1065.52	0.471829	22.5678	0
	High	AEAESLYQSK	1	1	1	P04264		0	0	0.01141	1.16219	2	1125.54	-0.32303	22.9755	0
P35527	Keratin, type I cytoskeletal 9 OS=Homo sapiens GN=KRT9 PE=1 SV=3 - [K1C9_HUMAN]	8.65973	4.65	1	2	2	4	623	62.0268	5.23682
	A8	Sequence	# PSMs	# Proteins	# Protein Groups	Protein Group Accessions	Modifications	ΔCn	q-Value	PEP	XCorr	Charge	MH+ [Da]	ΔM [ppm]	RT [min]	# Missed Cleavages
	High	SGGGGGGGLGSGGSIR	3	1	1	P35527		0	0	2.96e-08	3.61428	2	1232.6	0.244062	22.168	0
	High	FSSSSGYGGGSSR	1	1	1	P35527		0	0	1.396e-08	1.65487	2	1235.53	-1.504	18.463	0
P13645	Keratin, type I cytoskeletal 10 OS=Homo sapiens GN=KRT10 PE=1 SV=6 - [K1C10_HUMAN]	4.99332	2.05	1	1	1	2	584	58.7917	5.21143
	A8	Sequence	# PSMs	# Proteins	# Protein Groups	Protein Group Accessions	Modifications	ΔCn	q-Value	PEP	XCorr	Charge	MH+ [Da]	ΔM [ppm]	RT [min]	# Missed Cleavages
	High	ALEESNYELEGK	2	1	1	P13645		0	0	5.02589e-19	2.65984	2	1381.65	-0.339177	29.8487	0
Q9NR30-2	Isoform 2 of Nucleolar RNA helicase 2 OS=Homo sapiens GN=DDX21 - [DDX21_HUMAN]	3.98774	3.64	2	2	2	3	715	79.6074	9.37842
	A8	Sequence	# PSMs	# Proteins	# Protein Groups	Protein Group Accessions	Modifications	ΔCn	q-Value	PEP	XCorr	Charge	MH+ [Da]	ΔM [ppm]	RT [min]	# Missed Cleavages
	High	APQVLVLAPTR	2	2	1	Q9NR30-2		0	0	9.262e-08	2.01054	2	1164.71	0.547422	42.8321	0
	High	NEEPSEEEIDAPKPK	1	2	1	Q9NR30-2		0	0	0.02505	1.14814	2	1711.8	-1.29509	26.9196	0
P35908	Keratin, type II cytoskeletal 2 epidermal OS=Homo sapiens GN=KRT2 PE=1 SV=2 - [K22E_HUMAN]	3.73492	3.6	6	2	2	3	639	65.3932	8.00146
	A8	Sequence	# PSMs	# Proteins	# Protein Groups	Protein Group Accessions	Modifications	ΔCn	q-Value	PEP	XCorr	Charge	MH+ [Da]	ΔM [ppm]	RT [min]	# Missed Cleavages
	High	GFSSGSAVVSGGSR	2	1	1	P35908		0	0	2.188e-13	1.93103	2	1254.61	-0.408238	25.8251	0
	High	AQYEEIAQR	1	7	1	P35908		0	0	0.08924	1.18563	2	1107.54	0.499601	24.1298	0
Q08211	ATP-dependent RNA helicase A OS=Homo sapiens GN=DHX9 PE=1 SV=4 - [DHX9_HUMAN]	1.76416	0.79	1	1	1	1	1270	140.869	6.84424
	A8	Sequence	# PSMs	# Proteins	# Protein Groups	Protein Group Accessions	Modifications	ΔCn	q-Value	PEP	XCorr	Charge	MH+ [Da]	ΔM [ppm]	RT [min]	# Missed Cleavages
	High	DVVQAYPEVR	1	1	1	Q08211		0	0	0.01372	1.76416	2	1175.61	0.377108	32.0559	0
Q12906-5	Isoform 5 of Interleukin enhancer-binding factor 3 OS=Homo sapiens GN=ILF3 - [ILF3_HUMAN]	0	3.19	7	2	2	2	690	74.5603	8.23584
	A8	Sequence	# PSMs	# Proteins	# Protein Groups	Protein Group Accessions	Modifications	ΔCn	q-Value	PEP	XCorr	Charge	MH+ [Da]	ΔM [ppm]	RT [min]	# Missed Cleavages
	High	LAAFGQLHK	1	7	1	Q12906-5		0	0	0.1166	0.835695	2	984.563	-0.0240729	33.5101	0
	High	LFPDTPLALDANK	1	7	1	Q12906-5		0	0	0.01388	0.767982	2	1414.76	-0.0815277	49.282	0
E9PB90	Hexokinase-2 OS=Homo sapiens GN=HK2 PE=2 SV=1 - [E9PB90_HUMAN]	0	4.05	2	1	1	2	889	98.9088	6.03662
	A8	Sequence	# PSMs	# Proteins	# Protein Groups	Protein Group Accessions	Modifications	ΔCn	q-Value	PEP	XCorr	Charge	MH+ [Da]	ΔM [ppm]	RT [min]	# Missed Cleavages
	High	VEmEnQIYAIPEDImRGSGTQLFDHIAEcLAnFMDK	2	2	1	E9PB90	M3(Oxidation); N5(Deamidated); M15(Oxidation); C29(Carbamidomethyl); N32(Deamidated)	0	0	0.1578	0.435989	4	4219.89	-1.91774	53.355	1
D6R991	Matrin-3 (Fragment) OS=Homo sapiens GN=MATR3 PE=2 SV=1 - [D6R991_HUMAN]	0	5.77	12	2	2	2	433	48.1297	7.50342
	A8	Sequence	# PSMs	# Proteins	# Protein Groups	Protein Group Accessions	Modifications	ΔCn	q-Value	PEP	XCorr	Charge	MH+ [Da]	ΔM [ppm]	RT [min]	# Missed Cleavages
	High	GNLGAGNGNLQGPR	1	12	1	D6R991		0	0	9.415e-08	1.5804	2	1324.67	-1.03846	25.2092	0
	High	TEEGPTLSYGR	1	4	1	D6R991		0	0	0.05601	0.871505	2	1209.57	0.0854267	28.4633	0
H0YJF4	Cleavage and polyadenylation-specificity factor subunit 2 (Fragment) OS=Homo sapiens GN=CPSF2 PE=4 SV=1 - [H0YJF4_HUMAN]	0	3.35	2	1	1	1	269	30.1861	5.37646
	A8	Sequence	# PSMs	# Proteins	# Protein Groups	Protein Group Accessions	Modifications	ΔCn	q-Value	PEP	XCorr	Charge	MH+ [Da]	ΔM [ppm]	RT [min]	# Missed Cleavages
	High	VTYIDYEGR	1	2	1	H0YJF4		0	0	0.02247	1.55659	2	1115.54	0.108946	30.9552	0

## Sheet: HNRPQ
Accession	Description	Score	Coverage	# Proteins	# Unique Peptides	# Peptides	# PSMs	# AAs	MW [kDa]	calc. pI
O60506-4	Isoform 4 of Heterogeneous nuclear ribonucleoprotein Q OS=Homo sapiens GN=SYNCRIP - [HNRPQ_HUMAN]	85.0855	25.62	7	11	14	52	527	58.6993	7.56201
	A8	Sequence	# PSMs	# Proteins	# Protein Groups	Protein Group Accessions	Modifications	ΔCn	q-Value	PEP	XCorr	Charge	MH+ [Da]	ΔM [ppm]	RT [min]	# Missed Cleavages
	High	NLANTVTEEILEK	4	5	1	O60506-4		0	0	0.01519	3.76381	2	1473.78	2.32414	49.3522	0
	High	TKEQILEEFSK	6	5	1	O60506-4		0	0	0.00267843	3.5856	2	1351.71	-1.03523	39.6597	1
	High	TGYTLDVTTGQR	8	9	2	O60506-4;O43390-4		0	0	0.01422	3.50281	2	1311.65	-2.87212	33.069	0
	High	VTEGLTDVILYHQPDDKKK	4	5	1	O60506-4		0	0	0.006491	3.1496	3	2199.16	-1.07227	45.6944	2
	High	DSDLSHVQNK	2	5	1	O60506-4		0	0	0.07022	2.97639	2	1142.54	-1.00936	17.5401	0
	High	LmmDPLTGLNR	4	5	1	O60506-4	M2(Oxidation); M3(Oxidation)	0	0	0.04106	2.76782	2	1292.64	2.19936	37.2661	0
	High	LYNNHEIR	5	5	1	O60506-4		0	0	0.1573	2.66088	3	1058.54	-0.0641816	21.5971	0
	High	VTEGLTDVILYHQPDDK	5	5	1	O60506-4		0	0	0.01118	2.48561	2	1942.97	-0.673435	47.7288	0
	High	VADSSKGPDEAK	2	5	1	O60506-4		0	0	0.01309	2.37022	2	1203.58	-0.599081	15.0234	1
	High	EQILEEFSK	4	5	1	O60506-4		0	0	0.2791	2.11626	2	1122.57	-0.530061	39.9834	0
	High	GYAFVTFcTK	2	5	1	O60506-4	C8(Carbamidomethyl)	0	0	0.05745	1.94592	2	1193.57	0.384184	45.0002	0
	High	GVEAGPDLLQ	1	4	1	O60506-4		0	0	0.3643	1.74118	2	998.515	-0.238372	38.7015	0
	High	AGPIWDLR	3	10	2	O60506-4;O43390-4		0	0	0.3453	1.63218	2	927.505	0.28048	44.2873	0
	High	LMMDPLTGLNR	1	5	1	O60506-4		0	0	0.3121	1.62002	2	1260.65	2.2249	49.36	0
	High	GFcFLEYEDHK	1	11	2	O60506-4;O43390-4	C3(Carbamidomethyl)	0	0	0.1257	1.41235	2	1444.62	-0.295389	46.0363	0
P04264	Keratin, type II cytoskeletal 1 OS=Homo sapiens GN=KRT1 PE=1 SV=6 - [K2C1_HUMAN]	46.087	22.83	2	12	15	37	644	65.999	8.11865
	A8	Sequence	# PSMs	# Proteins	# Protein Groups	Protein Group Accessions	Modifications	ΔCn	q-Value	PEP	XCorr	Charge	MH+ [Da]	ΔM [ppm]	RT [min]	# Missed Cleavages
	High	SLNNQFASFIDK	2	1	1	P04264		0	0	0.04229	2.86231	2	1383.69	-0.710164	48.3532	0
	High	FLEQQNQVLQTK	4	3	2	P04264;P35908		0	0	0.01208	2.63301	2	1475.78	-2.56106	34.0499	0
	High	SKAEAESLYQSK	3	1	1	P04264		0	0	0.03328	2.46989	2	1340.67	-0.30616	23.0471	1
	High	TNAENEFVTIKK	4	1	1	P04264		0	0	0.02632	2.345	2	1393.73	-3.85804	32.2768	1
	High	SGGGFSSGSAGIINYQR	2	1	1	P04264		0	0	0.01859	2.30312	2	1657.79	-0.249267	37.3668	0
	High	WELLQQVDTSTR	2	1	1	P04264		0	0	0.05812	2.2155	2	1475.75	-0.242958	46.8264	0
	High	TNAENEFVTIK	2	1	1	P04264		0	0	0.08419	2.1522	2	1265.64	-0.10172	36.0266	0
	High	YEELQITAGR	5	2	1	P04264		0	0	0.07665	2.0925	2	1179.6	-1.6217	34.0261	0
	High	TnAENEFVTIKK	1	1	1	P04264	N2(Deamidated)	0	0	0.2384	1.95584	3	1394.73	10.2429	32.2794	1
	High	IEISELNR	2	2	2	P04264;P35908		0	0	0.3702	1.9274	2	973.531	-0.598869	33.5895	0
	High	SLVNLGGSK	1	1	1	P04264		0	0	0.1504	1.89461	2	874.499	-0.12372	31.2268	0
	High	TLLEGEESR	2	1	1	P04264		0	0	0.2267	1.84703	2	1033.52	0.549446	25.0174	0
	High	AQYEDIAQK	2	1	1	P04264		0	0	0.246	1.84191	2	1065.52	0.471829	22.4753	0
	High	AEAESLYQSK	2	1	1	P04264		0	0	0.05339	1.78476	2	1125.54	-0.431485	22.8576	0
	High	QISNLQQSISDAEQR	1	1	1	P04264		0	0	0.1384	1.50333	2	1716.85	0.32086	36.8687	0
	High	NKYEDEINKR	2	11	2	P04264;P05787		0	0	0.2747	1.1332	3	1308.65	-0.000603853	21.9997	2
O43390-4	Isoform 4 of Heterogeneous nuclear ribonucleoprotein R OS=Homo sapiens GN=HNRNPR - [HNRPR_HUMAN]	43.2358	17.2	6	6	9	28	535	59.9158	9.15869
	A8	Sequence	# PSMs	# Proteins	# Protein Groups	Protein Group Accessions	Modifications	ΔCn	q-Value	PEP	XCorr	Charge	MH+ [Da]	ΔM [ppm]	RT [min]	# Missed Cleavages
	High	TGYTLDVTTGQR	8	9	2	O60506-4;O43390-4		0	0	0.01422	3.50281	2	1311.65	-2.87212	33.069	0
	High	STAYEDYYYHPPPR	6	6	1	O43390-4		0	0	0.01118	3.17508	3	1758.78	-0.236825	34.336	0
	High	TKENILEEFSK	3	6	1	O43390-4		0	0	0.0503	2.64465	2	1337.69	-0.0235875	43.4605	1
	High	NLATTVTEEILEK	2	6	1	O43390-4		0	0	0.02424	2.28429	2	1460.79	2.01791	49.407	0
	High	LmmDPLSGQNR	3	5	1	O43390-4	M2(Oxidation); M3(Oxidation)	0	0	0.05935	2.07039	2	1293.59	-0.537075	26.1349	0
	High	AGPIWDLR	3	10	2	O60506-4;O43390-4		0	0	0.3453	1.63218	2	927.505	0.28048	44.2873	0
	High	VQESTKGPDEAK	1	6	1	O43390-4		0	0	0.08876	1.4997	2	1288.64	-1.05307	15.6908	1
	High	GFcFLEYEDHK	1	11	2	O60506-4;O43390-4	C3(Carbamidomethyl)	0	0	0.1257	1.41235	2	1444.62	-0.295389	46.0363	0
	High	ENILEEFSK	1	6	1	O43390-4		0	0	0.3829	0.983574	2	1108.55	0.256607	46.9318	0
P35908	Keratin, type II cytoskeletal 2 epidermal OS=Homo sapiens GN=KRT2 PE=1 SV=2 - [K22E_HUMAN]	36.4525	25.51	19	13	16	29	639	65.3932	8.00146
	A8	Sequence	# PSMs	# Proteins	# Protein Groups	Protein Group Accessions	Modifications	ΔCn	q-Value	PEP	XCorr	Charge	MH+ [Da]	ΔM [ppm]	RT [min]	# Missed Cleavages
	High	GFSSGSAVVSGGSR	4	1	1	P35908		0	0	0.05727	3.05825	2	1254.61	0.272846	25.6641	0
	High	FLEQQNQVLQTK	4	3	2	P04264;P35908		0	0	0.01208	2.63301	2	1475.78	-2.56106	34.0499	0
	High	TAAENDFVTLKK	3	1	1	P35908		0	0	0.01999	2.61898	2	1336.71	-2.39706	32.9171	1
	High	NVQDAIADAEQR	2	1	1	P35908		0	0	0.03721	2.47055	2	1329.64	-0.329176	31.7621	0
	High	YEELQVTVGR	3	1	1	P35908		0	0	0.04661	2.07872	2	1193.62	0.319514	35.204	0
	High	AQYEEIAQR	2	7	1	P35908		0	0	0.2815	2.03627	2	1107.54	0.0587325	23.9935	0
	High	IEISELNR	2	2	2	P04264;P35908		0	0	0.3702	1.9274	2	973.531	-0.598869	33.5895	0
	High	SLVGLGGTK	1	1	1	P35908		0	0	0.1229	1.73394	2	831.494	0.0307122	30.6539	0
	High	GGSISGGGYGSGGGK	1	1	1	P35908		0	0	0.3328	1.68328	2	1197.55	-0.437148	17.829	0
	High	YLDGLTAER	1	1	1	P35908		0	0	0.3886	1.43108	2	1037.53	2.75562	32.8914	0
	High	VDPEIQNVK	1	1	1	P35908		0	0	0.3584	1.3674	2	1041.56	0.108958	25.9089	0
	High	STSSFScLSR	1	1	1	P35908	C7(Carbamidomethyl)	0	0	0.2656	1.3595	2	1131.51	-0.431536	28.1119	0
	High	HGGGGGGFGGGGFGSR	1	1	1	P35908		0	0	0.2188	1.18119	2	1320.58	0.201564	26.8905	0
	High	KYEDEINKR	1	4	1	P35908		0	0	0.2955	1.13649	2	1194.61	-0.405034	19.3709	2
	High	FASFIDKVR	1	27	2	P05787;P35908		0	0	0.2956	1.00542	2	1082.6	0.611384	41.173	1
	High	TAAENDFVTLK	1	1	1	P35908		0	0	0.3369	0.822267	2	1208.62	1.08531	36.6076	0
Q8WXF1-2	Isoform 2 of Paraspeckle component 1 OS=Homo sapiens GN=PSPC1 - [PSPC1_HUMAN]	20.8141	10.94	2	4	4	12	393	45.5423	6.58057
	A8	Sequence	# PSMs	# Proteins	# Protein Groups	Protein Group Accessions	Modifications	ΔCn	q-Value	PEP	XCorr	Charge	MH+ [Da]	ΔM [ppm]	RT [min]	# Missed Cleavages
	High	YGEPSEVFINR	4	2	1	Q8WXF1-2		0	0	0.04103	2.89449	2	1310.64	0.395092	37.6703	0
	High	GFVEFAAKPPAR	5	2	1	Q8WXF1-2		0	0	0.02962	2.7959	2	1289.7	-0.883223	39.7973	0
	High	FATHGAALTVK	2	2	1	Q8WXF1-2		0	0	0.07017	2.24035	2	1115.62	-0.150797	30.7449	0
	High	AELDGTILK	1	2	1	Q8WXF1-2		0	0	0.3962	1.43959	2	959.541	0.358498	35.5439	0
B4DLW8	Probable ATP-dependent RNA helicase DDX5 OS=Homo sapiens GN=DDX5 PE=2 SV=1 - [B4DLW8_HUMAN]	6.19028	10.47	14	5	5	9	535	60.5254	9.0708
	A8	Sequence	# PSMs	# Proteins	# Protein Groups	Protein Group Accessions	Modifications	ΔCn	q-Value	PEP	XCorr	Charge	MH+ [Da]	ΔM [ppm]	RT [min]	# Missed Cleavages
	High	APILIATDVASR	3	9	1	B4DLW8		0	0	0.05648	2.41362	2	1226.71	-0.204362	42.8569	0
	High	TGTAYTFFTPNNIK	2	3	1	B4DLW8		0	0	0.1148	1.56568	2	1574.78	-1.09893	47.4506	0
	High	NFYQEHPDLAR	1	6	1	B4DLW8		0	0	0.2564	1.44684	2	1389.65	-2.75383	32.543	0
	High	TTYLVLDEADR	2	5	1	B4DLW8		0	0	0.1849	1.31477	2	1295.65	-0.995122	40.576	0
	High	LLQLVEDR	1	3	1	B4DLW8		0	0	0.2597	1.12516	2	985.568	-0.171291	38.902	0
P13645	Keratin, type I cytoskeletal 10 OS=Homo sapiens GN=KRT10 PE=1 SV=6 - [K1C10_HUMAN]	4.87351	5.31	1	2	2	4	584	58.7917	5.21143
	A8	Sequence	# PSMs	# Proteins	# Protein Groups	Protein Group Accessions	Modifications	ΔCn	q-Value	PEP	XCorr	Charge	MH+ [Da]	ΔM [ppm]	RT [min]	# Missed Cleavages
	High	ALEESNYELEGK	3	1	1	P13645		0	0	0.01722	2.59721	2	1381.65	-1.22269	29.8634	0
	High	GSLGGGFSSGGFSGGSFSR	1	1	1	P13645		0	0	0.05105	1.20829	2	1707.77	-0.909852	42.1636	0
P35527	Keratin, type I cytoskeletal 9 OS=Homo sapiens GN=KRT9 PE=1 SV=3 - [K1C9_HUMAN]	4.30341	7.87	2	4	4	5	623	62.0268	5.23682
	A8	Sequence	# PSMs	# Proteins	# Protein Groups	Protein Group Accessions	Modifications	ΔCn	q-Value	PEP	XCorr	Charge	MH+ [Da]	ΔM [ppm]	RT [min]	# Missed Cleavages
	High	SGGGGGGGLGSGGSIR	2	1	1	P35527		0	0	0.01281	2.23492	2	1232.6	-0.548218	21.9111	0
	High	TLLDIDNTR	1	1	1	P35527		0	0	0.35	1.31603	2	1060.56	1.18946	37.0227	0
	High	FSSSSGYGGGSSR	1	1	1	P35527		0	0	0.3718	1.08391	2	1235.53	-1.1088	18.3632	0
	High	QGVDADINGLR	1	2	1	P35527		0	0	0.2407	0.582867	2	1157.59	-1.37202	33.1177	0
E9PID8	Cleavage stimulation factor subunit 2 OS=Homo sapiens GN=CSTF2 PE=2 SV=1 - [E9PID8_HUMAN]	3.49031	8.22	5	3	3	7	438	46.6365	8.03076
	A8	Sequence	# PSMs	# Proteins	# Protein Groups	Protein Group Accessions	Modifications	ΔCn	q-Value	PEP	XCorr	Charge	MH+ [Da]	ΔM [ppm]	RT [min]	# Missed Cleavages
	High	GGTLLSVTGEVEPR	2	5	1	E9PID8		0	0	0.04706	1.80036	2	1414.75	-0.432544	43.5365	0
	High	GSLPANVPTPR	2	4	1	E9PID8		0	0	0.2726	1.68995	2	1108.61	2.87931	33.2823	0
	High	GLLGDAPNDPR	3	5	1	E9PID8		0	0	0.1275	1.55665	2	1124.57	0.302798	31.7074	0
P19525-2	Isoform 2 of Interferon-induced, double-stranded RNA-activated protein kinase OS=Homo sapiens GN=EIF2AK2 - [E2AK2_HUMAN]	1.83522	2.16	2	1	1	1	510	57.3552	8.03076
	A8	Sequence	# PSMs	# Proteins	# Protein Groups	Protein Group Accessions	Modifications	ΔCn	q-Value	PEP	XCorr	Charge	MH+ [Da]	ΔM [ppm]	RT [min]	# Missed Cleavages
	High	IGDFGLVTSLK	1	2	1	P19525-2		0	0	0.1214	1.83522	2	1149.65	2.18932	49.3125	0
Q08211	ATP-dependent RNA helicase A OS=Homo sapiens GN=DHX9 PE=1 SV=4 - [DHX9_HUMAN]	0	0.79	1	1	1	1	1270	140.869	6.84424
	A8	Sequence	# PSMs	# Proteins	# Protein Groups	Protein Group Accessions	Modifications	ΔCn	q-Value	PEP	XCorr	Charge	MH+ [Da]	ΔM [ppm]	RT [min]	# Missed Cleavages
	High	DVVQAYPEVR	1	1	1	Q08211		0	0	0.3452	1.58972	2	1175.61	3.18067	31.9998	0
P05787	Keratin, type II cytoskeletal 8 OS=Homo sapiens GN=KRT8 PE=1 SV=7 - [K2C8_HUMAN]	0	6	20	1	3	4	483	53.6711	5.59229
	A8	Sequence	# PSMs	# Proteins	# Protein Groups	Protein Group Accessions	Modifications	ΔCn	q-Value	PEP	XCorr	Charge	MH+ [Da]	ΔM [ppm]	RT [min]	# Missed Cleavages
	High	LSELEAALQR	1	2	1	P05787		0	0	0.325	1.22965	2	1129.62	-0.17884	39.5658	0
	High	NKYEDEINKR	2	11	2	P04264;P05787		0	0	0.2747	1.1332	3	1308.65	-0.000603853	21.9997	2
	High	FASFIDKVR	1	27	2	P05787;P35908		0	0	0.2956	1.00542	2	1082.6	0.611384	41.173	1
Q14258	E3 ubiquitin/ISG15 ligase TRIM25 OS=Homo sapiens GN=TRIM25 PE=1 SV=2 - [TRI25_HUMAN]	0	1.9	1	1	1	1	630	70.9277	8.08936
	A8	Sequence	# PSMs	# Proteins	# Protein Groups	Protein Group Accessions	Modifications	ΔCn	q-Value	PEP	XCorr	Charge	MH+ [Da]	ΔM [ppm]	RT [min]	# Missed Cleavages
	High	ALLDASETTSTR	1	1	1	Q14258		0	0	0.2406	1.10398	2	1264.64	-0.775567	28.9505	0
B7Z3I9	Delta-aminolevulinic acid dehydratase OS=Homo sapiens GN=ALAD PE=2 SV=1 - [B7Z3I9_HUMAN]	0	6.71	3	1	1	1	313	34.4975	7.1958
	A8	Sequence	# PSMs	# Proteins	# Protein Groups	Protein Group Accessions	Modifications	ΔCn	q-Value	PEP	XCorr	Charge	MH+ [Da]	ΔM [ppm]	RT [min]	# Missed Cleavages
	High	AGADIIITYYTPQLLQWLKEE	1	3	1	B7Z3I9		0	0	0.3774	0.716441	3	2465.32	10.9751	49.4226	1
P14866-2	Isoform 2 of Heterogeneous nuclear ribonucleoprotein L OS=Homo sapiens GN=HNRNPL - [HNRPL_HUMAN]	0	6.36	7	2	2	2	456	50.5285	7.50342
	A8	Sequence	# PSMs	# Proteins	# Protein Groups	Protein Group Accessions	Modifications	ΔCn	q-Value	PEP	XCorr	Charge	MH+ [Da]	ΔM [ppm]	RT [min]	# Missed Cleavages
	High	ISRPGDSDDSR	1	6	1	P14866-2		0	0	0.2168	1.34808	2	1204.55	-1.30568	16.4426	0
	High	SKPGAAmVEmADGYAVDR	1	4	1	P14866-2	M7(Oxidation); M10(Oxidation)	0	0	0.3169	0.903939	3	1899.86	-0.675791	29.355	0
