# Supplementary material for: The DNMT1-PAS1-PH20 axis drives breast cancer growth and metastasis
Source: Signal Transduct Target Ther. 2022 Mar 21;7:81. doi: 10.1038/s41392-022-00896-1 (PMC8934873; doi:10.1038/s41392-022-00896-1)
Supplement: Supplementary file 3 — Table S2. PAS1 co-expression [file 41392_2022_896_MOESM3_ESM.xls]

Probe_id	|Gene	Score	E-GEOD-9090.txt.tsv	E-GEOD-25902.txt.tsv	E-GEOD-19246.txt.tsv	E-GEOD-9089.txt.tsv	E-GEOD-17183.txt.tsv	E-TABM-1088.txt.tsv	E-GEOD-31735.txt.tsv	E-GEOD-28026.txt.tsv	E-GEOD-13433.txt.tsv	E-MTAB-362.txt.tsv	E-MEXP-884.txt.tsv	E-MTAB-54.txt.tsv	E-GEOD-30201.txt.tsv	E-MEXP-2360.txt.tsv	E-GEOD-9103.txt.tsv	E-GEOD-11190.txt.tsv	E-GEOD-19069.txt.tsv	E-TABM-811.txt.tsv	E-GEOD-19672.txt.tsv	E-GEOD-24132.txt.tsv	E-GEOD-10650.txt.tsv	E-GEOD-11199.txt.tsv	E-GEOD-16677.txt.tsv	E-MTAB-317.txt.tsv	E-GEOD-6004.txt.tsv	E-GEOD-30585.txt.tsv	E-GEOD-9091.txt.tsv	E-GEOD-14278.txt.tsv	E-GEOD-19882.txt.tsv	E-GEOD-28044.txt.tsv	E-GEOD-14280.txt.tsv	E-GEOD-12644.txt.tsv	E-GEOD-7513.txt.tsv	E-GEOD-25085.txt.tsv	E-GEOD-9390.txt.tsv	E-GEOD-12161.txt.tsv	E-GEOD-28331.txt.tsv	E-GEOD-16155.txt.tsv	E-GEOD-7808.txt.tsv	E-GEOD-15090.txt.tsv	E-GEOD-9600.txt.tsv	E-GEOD-32646.txt.tsv	E-GEOD-25119.txt.tsv	E-GEOD-19625.txt.tsv	E-GEOD-22331.txt.tsv	E-GEOD-33331.txt.tsv	E-GEOD-20141.txt.tsv
1569200_at	|BF847120	3.38E-32	0.808651813	0.58932557	0.344327982	0.810210224	0.824400025	0.386671808	0.024749037	0.877246617	-0.369786998	0.677915019	0.870242198	0.766970658	0.517918042	0.810276221	0.569642559	0.610939723	0.817864964	-1	0.591114675	0.616721802	0.804470889	0.832663046	0.90442295	0.671714083	0.811530413	0.363991399	0.750062438	0.811657573	0.467600577	0.429887861	0.811657573	0.955851476	0.307099854	0.434631778	0.978512021	0.739765298	0.812839175	0.909738259	-0.286401409	0.97936775	-0.569567267	0.025142121	0.502875907	0.900291109	-1	0.881525544	0.642420846
210536_s_at	|SPAM1	8.34E-32	0.810867951	0.604856878	0.536732986	0.752140375	0.715493009	0.574347202	0.981167062	0.798569033	0.940680733	0.477290948	0.796632651	0.642617612	0.504557506	0.719482094	0.237344888	0.247979893	0.754077472	1	0.133100038	0.813020531	0.76328462	0.394357567	0.817587833	0.442492589	0.574326193	0.225920938	0.719868906	0.743316338	0.760564989	0.490099449	0.743316338	0.864018454	0.435763913	0.08765001	0.986603243	0.652451297	0.641264118	0.837711574	0.744942847	0.80478085	0.633234426	0.327988445	0.411599499	0.218994984	1	0.829351738	0.163572833
1562256_at	|LOC728392|NLRP1	2.93E-31	0.930225216	0.551519485	-0.145948586	0.905361963	0.749291104	0.703994016	0.820579215	0.832188788	-0.425990555	0.718393439	0.700352005	0.684079133	0.512024093	0.779070327	0.738399878	0.667301368	0.754920224	1	0.802961988	0.519338172	0.900880282	0.596004362	0.851102511	0.663155237	0.76175271	0.153642212	0.849929043	0.072807622	-0.474149535	0.780951119	0.072807622	0.960284133	0.172473431	0.658580212	0.945549576	0.171142626	0.007075675	0.896629071	-0.059863609	0.790949619	0.596731022	0.185051091	0.27751693	0.521747416	-1	0.881773414	0.664501984
1569696_at	|LOC402779	7.80E-31	0.714647822	0.545894434	0.000807427	0.661638848	0.785084887	0.718311951	0.582059445	0.813663783	0.671316278	0.712083989	0.607663572	0.801452232	0.801976572	0.736794455	0.686440909	0.455423029	0.793501468	-1	0.770763933	0.519904742	0.767469161	0.709446744	0.868182273	0.656856169	0.754372841	-0.012022557	0.782322012	0.726068494	-0.021805328	0.644645709	0.726068494	0.969845476	0.006002334	0.16945948	0.942461963	0.374221678	0.603952448	0.925952973	0.917525223	0.967326832	0.751977031	0.198810476	0.234608516	0.353145436	1	0.781843659	0.758179108
1566923_at	|AK024624	1.22E-30	0.930299453	0.482579737	-0.159666624	0.926513235	0.72474249	0.506050457	0.677981937	0.776985883	-0.245044435	0.703484479	0.839374966	0.745799601	0.530044758	0.824975288	0.576824141	0.619047936	0.813597884	-1	0.80676622	0.407809814	0.657130149	0.828683803	0.902503767	0.664747559	0.639333272	0.245960028	0.90580288	0.922167741	0.508639415	0.28444648	0.922167741	0.967624566	0.237225516	-0.075963143	0.965423442	0.215057556	0.745008619	0.883153901	-0.113472313	0.904687092	0.776386707	0.094665027	0.356832134	0.66104094	1	0.845616076	0.721087236
237809_at	|AW274897	6.45E-30	0.899983233	0.497883137	-0.017526047	0.819997299	0.748453705	0.509436457	0.977548483	0.648163825	0.197396089	0.643063689	0.786365636	0.762092589	0.410442183	0.676348579	0.559950278	0.544064658	0.729811326	1	0.909290886	0.537012307	0.8412099	0.463200556	0.76077912	0.582937261	0.400679959	-0.390631109	0.922093545	0.734385322	-0.046336622	0.602264052	0.734385322	0.96283362	0.361845867	0.317491824	0.896730519	0.836528756	0.769261123	0.870781051	0.41232959	0.962984708	0.700002794	0.199214263	0.255661648	0.268555408	1	0.764632698	0.498379178
233631_x_at	|KRTAP9-2|KRTAP9-8	9.07E-30	0.880553968	0.578639911	0.363135766	0.89430687	0.772748731	0.698302466	0.951545814	0.713321278	-0.434482743	0.665580176	0.735225334	0.706212703	-0.170262062	0.83310438	0.524962665	0.626857052	0.716226499	1	0.937924665	0.511112594	0.776515628	0.523077296	0.892207043	0.602274104	0.851062875	-0.071101562	0.838021053	0.648100426	-0.455625676	0.38070165	0.648100426	0.901513916	0.132623266	0.230618272	-0.073920119	0.340054958	0.61024373	0.932544902	0.314218841	0.94031011	0.764122023	0.109450876	0.262867369	0.761962534	1	0.737519929	0.762375879
1569775_at	|RNF157	1.84E-29	0.808687952	0.584575082	-0.245168237	0.85777366	0.7299061	0.532862676	0.472972995	0.800004163	-0.301477672	0.673825157	0.904385266	0.704842411	0.577008035	0.648031577	0.693153611	0.638499403	0.784682968	1	0.98836312	0.232792775	0.837815167	0.703854563	0.830244242	0.625751456	0.703112516	-0.055541608	0.903612643	0.798568735	0.727872045	0.588623156	0.798568735	0.969674581	0.114217662	0.556803834	0.955716251	0.68162914	0.358453522	0.905687193	0.240102518	0.882643093	0.814248284	-0.148326859	0.040437637	0.616871869	-1	0.855840493	0.839480672
1557484_at	|BC036260	2.35E-29	0.850104564	0.573987038	-0.2880292	0.831351076	0.760270774	0.710122602	0.845159797	0.790342314	-0.261086323	0.660518103	0.887018127	0.650740734	0.019653744	0.713835527	0.593448057	0.349034773	0.797823518	1	0.981453029	0.593911944	0.910900881	0.768210436	0.821570861	0.641600745	0.734503939	0.37225481	0.793831505	0.70695826	-0.646398504	0.464924966	0.70695826	0.954820043	0.126711953	0.452588139	0.879353458	-0.021421967	0.153350987	0.849574719	0.084036228	0.950500728	0.746629332	-0.031693594	-0.033473071	0.340849139	1	0.794825605	0.726118591
241945_at	|AW629434	2.41E-29	0.916469071	0.657788873	0.229241584	0.962565998	0.757511728	0.712645195	0.73632308	0.667743038	0.713615701	0.572766046	0.703083786	0.764620449	0.602178843	0.83017343	0.568562762	0.543673249	0.792448369	0	0.929970302	0.659993246	0.778711132	0.792771708	0.806294613	0.58011098	0.658421627	0.350475682	0.923211301	0.819262496	0.417969986	0.741514783	0.819262496	0.904799829	-0.192813311	0.048825657	0.920021149	0.350887182	0.490621724	0.836850916	0.419375263	0.946008804	0.655747628	0.247235394	0.265697409	0.206656157	1	0.751437943	0.013524631
1563300_at	|BG721022	2.57E-29	0.754210762	0.668327312	0.210517672	0.840437345	0.76978136	0.74727863	0.922010814	0.645583671	0.721129775	0.667625946	0.795871286	0.68410094	0.617661994	0.75113962	0.45937871	0.113077132	0.783805392	1	0.934130665	0.630814195	0.861984055	0.842272009	0.862849371	0.606758694	0.586327804	-0.240142118	0.824381758	0.299087769	-0.605872198	0.667155883	0.299087769	0.960439604	0.383130532	-0.576305506	0.784812324	0.410141776	0.322090022	0.925597676	0.559430793	0.894795004	0.141059609	0.233792481	-0.313233939	0.677756993	1	0.766541043	0.690415154
1556987_s_at	|OR2H1	3.31E-29	0.905482935	0.640549551	0.05563464	0.877292512	0.705909588	0.753225294	0.878343819	0.831976385	0.672988011	0.643628216	0.809354854	0.685276828	0.727484375	0.850017095	0.531429337	0.646685115	0.767366816	1	0.979891119	0.369106555	0.834759439	0.865515452	0.864468623	0.583335988	0.739745115	0.195632245	0.815651868	0.824966909	-0.57495021	0.278700452	0.824966909	0.959854298	0.250616665	-0.044105431	0.809436007	-0.261589476	0.456695827	0.880907609	0.136264094	0.939766898	0.753583401	0.109030036	0.154884664	0.910456063	1	0.835661021	0.817415991
243035_at	|AA994064	6.36E-29	0.832940232	0.559392201	0.01773101	0.779182376	0.776825196	0.842791898	0.591201834	0.807112981	0.857721413	0.571994842	0.798444644	0.715902751	0.737429582	0.66747936	0.20020223	0.249169566	0.794867347	1	0.787116317	0.501199533	0.671215662	0.67443702	0.871456597	0.467734784	0.508394218	0.342117971	0.862104265	0.918435592	0.531637662	0.713070854	0.918435592	0.878575523	0.246368531	-0.194063946	0.94953039	0.767000293	0.754649666	0.770318619	0.524453209	0.845496318	0.75541157	0.109939227	-0.020009666	0.696706062	1	0.757071703	0.057956553
216998_s_at	|ADAM5P	7.71E-29	0.902834805	0.473023772	0.177806626	0.889179926	0.809111188	0.789571549	0.998565909	0.881005797	0.931774978	0.646130675	0.86395233	0.680278262	0.362013827	0.610397739	0.41505329	0.238989026	0.695431429	1	0.881979907	0.739076961	0.778884464	0.61970586	0.70153649	0.659838595	0.438769854	0.061470077	0.90071185	0.956958472	-0.738749309	0.501376919	0.956958472	0.9508139	0.173960683	0.627971873	0.933888936	0.906691159	0.695934939	0.777618173	0.838364086	0.951700032	0.491519567	0.310343362	0.479962367	0.403152557	1	0.815648011	0.471365196
1559471_s_at	|D21S2088E	9.19E-29	0.863237301	0.52689068	-0.250096698	0.896152646	0.753261432	0.778545434	0.84487028	0.636412249	-0.528965462	0.6721162	0.769944341	0.669103407	0.599014265	0.779640245	0.448611277	0.640533461	0.809299227	1	0.860305154	0.577454277	0.87297672	0.872128212	0.897237333	0.627865046	0.805224434	-0.395078188	0.852209072	0.788066357	-0.520714434	0.811682248	0.788066357	0.971011992	0.339024404	0.46834598	0.96637972	-0.018239273	0.554344729	0.747394492	-0.208159901	0.919512063	0.583118634	0.218070196	0.152173366	0.446340559	0	0.780106736	0.606349193
1561214_at	|BC041869	5.29E-28	0.803442899	0.445072202	0.478797131	0.836257726	0.736545089	0.70816108	0.794918973	0.872337115	-0.677137362	0.756612793	0.752670438	0.671733305	0.186477508	0.79638861	0.732605068	0.722761241	0.786476016	1	0.832492325	0.75980875	0.887088484	0.881986199	0.79087646	0.707353365	0.63222942	0.332318828	0.798646297	0.844282904	0.589731354	0.15464347	0.844282904	0.941124303	0.119068013	-0.264908624	0.994797036	0.482639469	0.725789026	0.90435821	0.050919041	0.9202622	-0.667154762	-0.165615698	0.196793351	0.127261431	-1	0.817664484	0.069054872
1561107_at	|BC037868	7.15E-28	0.890453112	0.568979493	0.420153067	0.829901986	0.791157845	0.703216247	0.987358134	0.847630419	-0.196790231	0.663464095	0.625813352	0.794413581	0.512163754	0.757578218	0.340319198	0.611290974	0.824426589	1	0.671607821	0.469882646	0.777125017	0.869610286	0.833547157	0.642990617	0.537870969	0.385974196	0.803328212	0.903996715	0.09755073	0.67400404	0.903996715	0.858215006	0.168937406	0.144017323	0.713673498	0.420921235	0.590602489	0.883623051	-0.545179173	0.944271268	0.575814649	0.217054731	0.359219246	0.776824692	1	0.812385854	0.087828621
232680_at	|HDGFL1	8.02E-28	0.869494647	0.363226903	-0.286446409	0.755196427	0.719589889	0.512153452	0.203759811	0.753597443	0.953371463	0.613937276	0.603314944	0.821041097	0.68748324	0.856363337	0.502339513	0.350370183	0.740239839	1	0.779174247	0.666709327	0.840338208	0.420101984	0.815993937	0.572394517	0.534421377	-0.025723461	0.736063515	0.872719812	0.686175679	0.754027911	0.872719812	0.95532231	0.181278564	0.12818756	0.927876235	0.702248385	0.32934517	0.873148	0.285116199	0.911541383	0.735236479	-0.079539801	0.164209138	0.598356914	-1	0.771013942	0.741086807
1557875_at	|BC039327	8.20E-28	0.944196493	0.600562905	0.010801572	0.905467998	0.803665976	0.751667501	0.920686405	0.685160024	0.404805097	0.553058105	0.601674002	0.762262045	0.681936186	0.568467179	0.467731059	0.596577823	0.779232785	1	0.951328958	0.687640769	0.827840303	0.833292857	0.874475247	0.543679079	0.841274329	0.279138565	0.83077228	0.694242538	-0.585141496	0.359429243	0.694242538	0.919101492	0.163746791	-0.009921109	0.932755377	-0.426938006	0.849371889	0.884726475	0.19335035	0.904381368	0.514082734	0.215680243	0.171681337	0.551434947	1	0.715506934	0.530680174
1569679_at	|CDH22	8.98E-28	0.770518578	0.470782293	-0.148518389	0.842907665	0.797558428	0.219379318	0.299065538	0.813337006	-0.333615523	0.573280876	0.642429477	0.852990405	0.661164964	0.500153564	0.695809709	0.561804561	0.70791732	1	0.258720552	0.515191046	0.802488888	0.891373481	0.828487563	0.560637388	0.543594273	-0.02310557	0.786125313	0.857949019	0.273693385	0.734820049	0.857949019	0.962924126	0.43835593	0.132287521	0.942741535	-0.44709429	0.193581937	0.850589886	0.162759262	0.945319331	0.658925301	0.424194209	0.191839632	0.67717262	-1	0.707427837	-0.378661426
207032_s_at	|CRISP1	1.14E-27	0.899515775	0.568854965	0.117583879	0.950142902	0.804836704	0.691855514	0.992080955	0.823964335	0.961426548	0.671036441	0.811294687	0.714987303	0.114213165	0.748058962	0.608246214	0.657408891	0.776267512	-1	0.906599764	0.631008934	0.657257533	0.637403878	0.815558727	0.676492198	0.669793654	-0.104037926	0.905747296	0.11781408	-0.292715648	0.397020364	0.11781408	0.971089101	-0.044758848	-0.392352868	0.936232195	0.703616543	0.754419136	0.827774113	-0.106684061	0.89008271	0.687723633	0.134873178	0.03161829	0.290481735	1	0.841993311	0.575640173
242419_at	|AW003369	1.84E-27	0.868248811	0.415177084	0.461511767	0.548875115	0.698587747	0.372345488	0.952549151	0.569432862	-0.138839541	0.482847201	0.761754075	0.690365776	0.723968978	0.519800631	0.247515253	0.61687249	0.752227192	1	0.926846336	0.346402612	0.66138827	0.624150923	0.881894822	0.441050198	0.53804821	0.41607906	0.810807884	0.839306636	0.493950157	0.574612922	0.839306636	0.897696937	-0.069946696	0.162271268	0.854178496	0.773480986	0.041458393	0.66926648	0.555861329	0.934680243	0.952951906	0.16770285	0.227861146	0.425528881	-1	0.670902002	0.206079221
1563069_at	|BC040729	1.94E-27	0.882677381	0.44223033	-0.26059976	0.856481591	0.757110863	0.718204111	0.363214768	0.757109882	-0.359743067	0.647446483	0.936284983	0.768977375	0.255419674	0.794936685	0.51071353	0.591945129	0.728339579	1	0.037161843	0.456135129	0.857174375	0.799400751	0.824342066	0.621039089	0.727005418	0.207317886	0.762531703	0.92600913	-0.758609278	0.746615409	0.92600913	0.885801673	0.348848174	-0.010229923	0.941161544	-0.674739283	0.7545771	0.840748429	-0.132697742	0.979047016	0.683499473	-0.135830274	0.07650047	0.5431985	-1	0.739696572	0.605619931
234670_at	|AK027253	2.70E-27	0.803157699	0.57711411	0.291270483	0.897556539	0.821913226	0.67771736	0.390793336	0.68357221	-0.140760807	0.39026311	0.161608261	0.729665058	0.545835598	0.654386688	0.517922415	0.578530422	0.700072924	1	0.94521572	0.579944383	0.749515713	0.643841042	0.676068041	0.480076262	0.720394883	-0.116048684	0.886833025	0.782963941	-0.345471515	0.839503799	0.782963941	0.940675696	0.601933688	0.286586257	0.820533931	-0.071257347	0.762997311	0.820796971	-0.35390483	0.942473478	0.29762245	-0.143528595	0.102052036	0.663641164	-1	0.680829439	0.646417436
1569219_at	|BC031013	2.78E-27	0.789011642	0.561318758	0.050620297	0.876498408	0.744911047	0.854739365	0.980682079	0.813613191	-0.518652763	0.687474792	0.957665011	0.715456027	0.633908215	0.712115857	0.606955245	0.388078662	0.718204257	1	0.755645598	0.046031305	0.831301635	0.649933138	0.609964415	0.638268621	0.627557017	-0.417969876	0.884039879	0.90059508	-0.086224547	0.783770798	0.90059508	0.900579844	0.538246827	0.15589302	0.982120999	0.624041222	0.761111577	0.877722592	0.126129329	0.831031575	-0.208428589	0.082521697	0.350340575	0.474249997	-1	0.91440197	0.833809661
1552839_at	|FAM71D	2.79E-27	0.765045768	0.647075301	0.308206941	0.713815494	0.824764908	0.578284776	0.98018534	0.862670799	0.563128851	0.683451384	0.940473398	0.723746968	0.660380137	0.600295529	0.461336577	0.577776941	0.727188871	-1	0.980946726	0.690630372	0.821765056	0.472336014	0.83142296	0.645306797	0.678425535	-0.085834077	0.77041802	0.548155299	-0.250398472	-0.134634431	0.548155299	0.928446762	0.054145508	0.264417464	0.948645529	0.103485146	0.442932843	0.771413911	0.097850001	0.845812588	0.665224034	0.295668422	0.578733826	0.411521157	-1	0.834023682	0.19536917
232766_at	|BANF2	3.31E-27	0.735473375	0.592093786	0.510160067	0.561094585	0.654614827	0.5249924	0.998525828	0.869005728	0.9598303	0.544700791	0.651405298	0.716848958	0.822351783	0.755696401	0.068351307	0.320730682	0.731102961	-1	0.927480919	0.374307668	0.71875198	0.635817541	0.74985574	0.499683141	0.749389074	0.099028269	0.716504426	0.862375219	0.716103254	0.430560348	0.862375219	0.919774177	0.490799901	-0.062196445	0.964711321	0.337738333	0.701110988	0.695589638	0.579317871	0.947142829	0.593620826	0.244247909	0.215488121	0.249521543	1	0.663990471	0.749660307
234143_at	|AK026466	3.74E-27	0.683492395	0.437483009	0.23198199	0.773663607	0.768055564	0.796181631	0.992654454	0.837543323	-0.753151661	0.686413203	0.717673398	0.729211795	0.549736229	0.806271605	0.565829121	0.38587253	0.771526617	-1	0.183212321	-0.408640524	0.828975483	0.729096386	0.708583878	0.623200419	0.593508572	-0.156717147	0.832166582	0.8901264	0.769872125	0.54931601	0.8901264	0.959173771	0.244860125	0.556864278	0.92503143	0.107766994	0.661835415	0.877719363	-0.138578491	0.914022162	0.082175086	0.470113897	0.504845447	0.089297098	1	0.797139725	0.626718659
241095_at	|AI204209	3.90E-27	0.837543562	0.533182398	0.064117744	0.796404817	0.718886437	0.653291037	0.990736149	0.847369969	0.929983387	0.583293567	0.421841767	0.596886915	0.664592165	0.657343475	0.170874075	0.396083333	0.651470503	1	0.996462974	0.525691078	0.656873611	0.743400695	0.772611457	0.520448188	0.562276125	0.038835739	0.830112541	0.885316309	-0.092581356	0.571355115	0.885316309	0.885542075	0.421880239	-0.555090786	0.935774829	-0.732766211	0.683072402	0.8582611	0.955137572	0.740754751	0.275735385	0.079836111	-0.400999159	0.792376723	1	0.760089584	0.445037448
238777_x_at	|ATMIN	3.94E-27	0.899448899	0.234930518	0.773681608	0.824773621	0.570443528	0.421063992	0.880600345	0.690243746	0.949441716	0.651609955	0.650715883	0.762929854	-0.007623111	0.837787847	0.364605371	0.47175572	0.750625745	1	0.846310539	0.642477009	0.874029119	0.24493714	0.661520819	0.598873472	0.369564566	0.162877798	0.872916493	0.729589841	0.485533007	-0.315913552	0.729589841	0.929082677	0.027242819	0.28996189	0.979277362	0.0414389	0.404781302	0.684671684	0.912947457	0.927408741	0.633243555	0.359558395	0.371114115	0.556585103	1	0.573567976	-0.061959032
1557841_at	|BC043004	4.48E-27	0.844846623	0.631810057	0.035132018	0.890221267	0.845945477	0.662161401	0.931374179	0.840438995	-0.063827146	0.733764716	0.90313955	0.728822443	0.690237522	0.700706723	0.547690109	0.521787197	0.80719033	1	-0.088422293	0.707838098	0.729372953	0.713721466	0.927905247	0.685985011	0.628183452	0.479702689	0.817985359	0.264475488	0.738749309	0.126861671	0.264475488	0.921661946	0.21564769	-0.338514261	0.935559512	0.709325194	0.672907802	0.87733586	-0.099530782	0.916557326	0.159693569	-0.132795519	-0.002122486	0.086236061	1	0.864629465	-0.147936821
1563295_at	|AF075107	4.99E-27	0.726166573	0.461675197	0.577708217	0.82161518	0.630226419	0.759925342	0.982027488	0.762154065	-0.659599886	0.683425941	0.617763756	0.799807862	0.448657614	0.631681539	0.41753711	0.621493147	0.779043132	0	0.872792962	0.520428327	0.764279808	0.745160499	0.871238719	0.625870488	0.761529722	0.454675451	0.705962395	0.936370807	-0.455625676	0.704434529	0.936370807	0.966721631	-0.110585113	0.521284621	0.939516136	0.269560375	0.744433338	0.915343458	0.349581548	0.91207442	0.852397925	-0.134003452	0.313932924	0.835406611	-1	0.86702241	0.729489046
231448_at	|ADAD1	6.54E-27	0.675039182	0.639085425	-0.179450614	0.852018198	0.787427121	0.766399049	0.72211975	0.805600514	0.950618967	0.631804858	0.837191525	0.726446012	0.398703577	0.672106915	0.595330361	0.590936778	0.731040341	1	0.477562042	0.3345957	0.708596318	0.748517234	0.795579806	0.613905574	0.490848445	0.563883507	0.795771886	0.929820252	0.519322496	0.705719821	0.929820252	0.84486179	0.33277954	-0.029982989	0.694991037	0.570883951	0.666368679	0.844900795	0.959428604	0.909480715	0.510324631	0.024643573	0.5685728	0.907061014	1	0.754152831	0.528127229
222945_x_at	|OLAH	7.03E-27	0.772180987	0.587343808	-0.019197186	0.693361878	0.785272992	0.600722804	0.981751874	0.778802066	0.651771367	0.491807321	0.332839569	0.459114964	0.666234059	0.655175253	0.464281764	0.06662821	0.684872861	-1	0.067823921	0.315242593	0.710693255	0.747645897	0.80379075	0.44887077	0.372140379	0.347211548	0.693665018	0.894041654	0.237406381	0.226990211	0.894041654	0.941832141	0.476765225	-0.098020637	0.899670861	0.597912848	0.794147931	0.783701945	0.563295209	0.843597169	0.622589001	0.154788685	-0.055720568	0.608976742	1	0.737707076	0.692347409
231796_at	|EPHA8	7.07E-27	0.781926184	0.386164171	-0.066579616	0.795743828	0.691368483	0.756974808	0.816110461	0.809281092	-0.519638382	0.49778832	0.75959419	0.696514921	0.210896044	0.77191211	0.37994629	0.176349742	0.71663208	1	0.942547102	0.215657773	0.746234113	0.754928326	0.825684698	0.465551666	0.619977035	-0.082810378	0.767409568	0.886924379	-0.565704902	0.161697481	0.886924379	0.941458354	0.083765942	-0.403344315	0.834054753	-0.101560998	0.364519962	0.835063216	-0.041283249	0.94524556	0.604033317	0.344808271	-0.002167576	0.496194647	1	0.8695247	0.032638368
208000_at	|GML	7.89E-27	0.889640865	0.571407726	0.072872102	0.875774587	0.736965049	0.802928849	0.969845728	0.815912266	0.143683846	0.729509715	0.799393734	0.800885645	0.384715873	0.630638151	0.534403579	0.289963686	0.727685498	1	0.685207887	0.341833499	0.687359432	0.848761483	0.853988307	0.680935544	0.678208268	0.131104636	0.880246747	0.902294782	-0.498092941	0.708534491	0.902294782	0.940393968	0.631430336	-0.192114909	0.972941108	0.393121507	0.763539289	0.878837997	-0.35189881	0.86852767	0.619202161	0.11441379	0.141539262	0.26959636	-1	0.832532462	0.630273057
1561219_x_at	|BC034593	7.89E-27	0.898830144	0.514461279	-0.038115235	0.861511541	0.868889049	0.657157802	0.548331176	0.761026054	0.128768415	0.642144391	0.646549995	0.743280604	0.576690833	0.604633978	0.478310258	0.592629069	0.748624811	1	0.532089833	0.564692743	0.871777844	0.883774627	0.840013924	0.571233076	0.734463846	0.595729353	0.782941927	0.75745844	-0.577694458	0.039628308	0.75745844	0.911978447	-0.164536565	-0.255563192	0.880975456	0.384246637	0.560484533	0.800647764	0.079254279	0.875035634	0.70906543	0.180826033	-0.12704458	0.762591362	0	0.819287593	0.735705
216774_at	|AK025325	1.02E-26	0.846165671	0.68475763	0.324202123	0.835965342	0.709841482	0.755462866	0.582207887	0.823370845	-0.674951579	0.698423807	0.549210516	0.807310624	0.303872761	0.785817989	0.314902915	0.40528131	0.73909272	1	0.943719285	0.340187414	0.767438512	0.724100844	0.839123359	0.635221096	0.633168093	0.563288433	0.874597054	0.894302666	0.513168022	0.542230242	0.894302666	0.921962449	0.210303851	-0.459817938	0.962256977	0.837644078	0.839661958	0.877071152	-0.065812545	0.949133673	0.154831062	0.307660278	-0.139176439	0.568787135	1	0.78091643	0.111041556
1566853_at	|AL833666	3.54E-26	0.882363425	0.536105612	0.482954516	0.86718337	0.687097577	0.612218304	0.963268019	0.73869182	-0.415437516	0.593746686	0.874415409	0.701772165	0.56695093	0.77048486	0.530439674	0.323525567	0.735852653	-1	0.954627787	0.179214984	0.737357174	0.684976436	0.875633061	0.555560315	0.626540291	-0.060768425	0.843611311	0.857954129	-0.605976602	0.617629898	0.857954129	0.838056859	0.70023948	-0.074951877	0.095539088	0.37155229	0.897167048	0.845301346	0.147102483	0.654960133	0.83794196	0.259974497	0.327397559	0.181056554	-1	0.626018024	0.866672455
1560767_at	|HCG22	3.88E-26	0.829279891	0.558385337	-0.213830074	0.797069358	0.752242422	0.807231177	0.101438189	0.684700514	-0.506783837	0.650577283	0.768935296	0.757569817	0.692643228	0.829441094	0.453569162	0.491286383	0.801062844	-1	0.928205897	0.429109048	0.804638123	0.787487907	0.873498868	0.605294121	0.579988689	0.420420899	0.847337684	0.844554122	0.543233132	0.617942824	0.844554122	0.903740301	0.290459121	0.444899026	0.463418259	0.081945079	0.036556807	0.7583566	-0.151141871	0.935540947	0.614830964	0.023769023	0.306887801	0.050306356	-1	0.691142814	0.386837376
1566183_at	|AK057901	4.13E-26	0.936696794	0.493064366	0.644049082	0.769773072	0.705740539	0.348295231	0.944211826	0.809453513	-0.137058129	0.582007496	0.887060266	0.828666317	0.667427882	0.687923794	0.71928511	0.584868496	0.814995988	-1	0.900444468	0.02822446	0.680464782	0.382776728	0.89779038	0.534148006	0.68962566	0.02399281	0.834778977	0.926042952	-0.738749309	0.627036143	0.926042952	0.942628018	0.082005199	-0.019592801	0.993026698	0.131277637	0.693363326	0.706767418	0.215471562	0.8456945	0.562217032	0.098391002	0.339789934	0.050729109	1	0.772573707	0.631028051
1554950_at	|ACAN	5.94E-26	0.675685401	0.558821154	-0.15434953	0.497889834	0.746853241	0.606399949	0.396607843	0.781105751	-0.618908133	0.629681931	0.707754843	0.783013067	0.427104107	0.714941908	0.47629781	0.584342461	0.80007415	-1	0.918174766	0.529920495	0.784905943	0.739969759	0.814681254	0.583993528	0.580614608	0.204953776	0.809288847	0.869190673	0.809551026	0.311698032	0.869190673	0.95731508	0.080571024	0.857882171	0.981354863	0.298188064	0.858116518	0.785306319	-0.006204489	0.982576666	0.442995727	0.133754995	0.362342706	0.360798477	-1	0.809399683	0.562058049
207991_x_at	|ACRV1	7.56E-26	0.778504142	0.61859906	0.600628846	0.765493652	0.818081662	0.3086971	0.999104116	0.776515997	0.963886747	0.659870326	0.778040927	0.767659815	0.555410923	0.744032864	0.568203167	0.403407912	0.732393279	-1	0.938697101	0.497426978	0.789410147	0.304526618	0.92862525	0.624751225	0.719542845	-0.127808419	0.799082397	0.926693144	0.520183558	0.262032491	0.926693144	0.956481173	0.082526121	-0.123287272	0.938116441	0.630394012	0.827310041	0.899654845	0.068517799	0.920599051	0.791537917	0.231431554	0.180942955	-0.075565268	1	0.173188432	0.640593608
1557605_a_at	|LOC401312	8.52E-26	0.512877606	0.535571037	0.23330742	0.710554152	0.790648709	0.474520506	0.835883554	0.808849854	0.610427277	0.677482089	0.840959108	0.669998667	0.578217836	0.734011724	0.697100848	0.434896136	0.768027888	-1	0.965410332	0.055744505	0.796066059	0.790310007	0.831300167	0.653128868	0.567524889	0.662547212	0.826425909	0.768249177	0.405373049	0.668309731	0.768249177	0.905641036	0.374307918	-0.484795463	0.818444383	0.380333524	0.624770429	0.864501558	-0.39814763	0.942202463	0.602590491	0.080410016	0.236291222	0.117502657	1	0.763877834	0.666751608
1565641_at	|C16orf45	9.52E-26	0.824729707	0.364957495	0.510231455	0.959185909	-0.163589615	0.742505406	0.818963262	0.775643439	-0.707391371	0.605016617	0.591859484	0.665827003	0.394634493	0.800906309	0.553534801	0.501809333	0.810356964	1	-0.737061812	0.516458496	0.798351611	0.881131109	0.941481838	0.597209015	0.74770242	0.049944371	0.897375324	0.928749008	0.470020553	0.180243002	0.928749008	0.948742971	0.372415697	-0.493379705	0.971863894	0.395148634	0.814206756	0.885063477	0.546048844	0.928414784	0.879564451	-0.079061895	0.157093559	0.500616345	0	0.768115055	0.17509073
1552863_a_at	|CACNG6	9.98E-26	0.842468979	0.470463422	-0.303447362	0.811305452	0.712131929	0.546046397	0.007155879	0.819645385	-0.037860179	0.680193905	0.684353116	0.782015343	0.624108321	0.752623244	0.61050312	0.557872289	0.764191547	1	0.939995196	0.039558798	0.839848552	0.858147254	0.882379721	0.614543312	0.700111708	0.170930377	0.790818125	0.820886929	-0.5450083	0.355855093	0.820886929	0.971651463	0.146054582	0.131167579	0.964288547	-0.540963508	0.579145101	0.774496446	-0.027831177	0.213037802	0.656831644	0.083182009	0.269164651	0.810484236	-1	0.797476561	0.734955525
1553281_at	|PLCXD2	1.01E-25	0.459990816	0.632680657	0.343275827	0.655634443	0.276938465	0.645146146	0.849933314	0.622033651	-0.543544422	0.659198389	0.656344969	0.696328632	0.329074988	0.754605501	0.345895011	0.397083971	0.738789265	1	0.897379909	0.509021268	0.88028824	0.781476911	0.592213353	0.634428739	0.686516687	-0.005328448	0.644046215	0.879106648	-0.457627846	0.511767021	0.879106648	0.951804591	0.774631112	0.60998458	0.196963203	0.522048722	0.596559348	0.82386906	0.162633955	0.938782024	0.607385531	-0.034248011	0.462446413	0.460719636	-1	0.768138995	0.585565964
233761_at	|AL359560	1.02E-25	0.777151394	0.377786845	-0.106096313	0.743580141	0.713492017	0.736249312	0.824935509	0.869637517	-0.708366962	0.574844024	0.86723418	0.65022352	0.736532527	0.794838181	0.564767119	0.117099147	0.791466587	1	0.297846095	0.409245886	0.83000912	0.679181716	0.89888476	0.574438774	0.621327506	0.206017443	0.651936489	0.763343872	0.620735233	0.564331097	0.763343872	0.877852359	0.377368552	0.379078419	0.966676576	-0.044120611	0.491331629	0.874129456	0.437603866	0.928000434	0.380610808	0.202196856	-0.141897526	0.324629951	0	0.778112899	0.265495181
1553549_at	|VN1R2	1.04E-25	0.796750733	0.53668982	-0.024859636	0.855043432	0.744558639	0.091044373	0.795857791	0.807061123	-0.272475035	0.715552921	0.753659808	0.670324074	0.323855116	0.648716578	0.445996	0.537183979	0.766665894	-1	0.827279429	0.473370234	0.805450985	0.26094764	0.880073526	0.655092203	0.552994716	-0.037691577	0.850333727	0.842808052	-0.780044756	0.70450843	0.842808052	0.893450632	0.530823113	0.39766477	0.965777977	0.340846244	0.616359374	0.864638419	0.688769908	0.907929074	0.742744355	0.093294098	0.177605205	-0.261322875	1	0.810090098	0.754188014
231539_at	|C3orf67	1.05E-25	0.747894846	0.547097484	0.675539891	0.768207918	0.544087836	0.139204302	0.834937099	0.734680715	0.695442726	0.59757098	0.74672844	0.697051894	0.641309285	0.599012057	0.266637941	0.522999091	0.696848552	-1	0.973105713	0.1324951	0.95365489	0.371658566	0.632692083	0.542824532	0.569586318	0.175777401	0.813830286	0.851624636	0.774182331	0.303433803	0.851624636	0.949162465	0.406074417	-0.34756083	0.846822253	0.581951865	0.877155442	0.58842898	0.531386535	0.759115707	0.669854049	0.235881318	0.237728933	0.652326339	1	0.842210069	0.345630283
237266_at	|LOC100289509	1.18E-25	0.473176225	0.552471668	0.688103692	0.557173094	0.7210188	0.410465038	0.95353729	0.841505518	0.690419601	0.616435221	0.8402684	0.70722964	0.481760819	0.740738206	0.435697556	0.2631608	0.792264291	-1	0.951401547	0.42597926	0.658701558	0.702504126	0.384093287	0.612686194	0.542680319	-0.212399495	0.683489483	0.952148887	0.611486872	0.394443134	0.952148887	0.966312023	0.300092727	0.470315993	0.925586581	0.808115154	0.846687832	0.740400716	0.819771454	0.793671113	0.663307226	-0.105157378	0.380421671	-0.521748184	1	0.716629101	0.486338956
1562827_at	|BC039670	1.38E-25	0.869741026	0.602875069	0.054467243	0.663876572	0.752450491	0.540789863	0.94650357	0.892844856	-0.771247517	0.651280415	0.820274589	0.644893863	0.383906153	0.860381924	0.619458235	0.358924559	0.810034261	1	0.90551738	0.266604221	0.756978487	0.59284708	0.776506839	0.649331276	0.642786391	0.545083825	0.874809768	0.180352589	0.455625676	0.300244601	0.180352589	0.875064682	0.487858517	-0.009933342	0.84477384	0.762784329	0.541119728	0.901172536	-0.055522886	0.791206057	-0.063127137	0.386871041	0.706312654	0.677878046	-1	0.831690081	0.086314564
1561413_at	|BC039364	1.56E-25	0.919847722	0.486695806	0.121320435	0.784302186	0.780911603	0.548873234	0.923013598	0.706428687	-0.458888906	0.523241923	0.638880857	0.371844573	0.754919772	0.7148461	0.284720828	0.502614203	0.839485949	-1	0.929955489	0.259180407	0.679719265	0.699512595	0.891438504	0.477977013	0.518585829	-0.119509483	0.86678952	0.916697098	0.491132513	0.589113843	0.916697098	0.968922363	0.790521927	-0.270880701	0.877516221	0.516969869	0.565200881	0.635082857	0.071098591	0.916123783	0.582334989	0.276470315	0.143686929	-0.294516299	0	0.768192304	0.376562329
1556206_at	|BC035261	1.59E-25	0.822331214	0.452091278	-0.062191324	0.557141151	0.70914896	0.513994237	0.980401078	0.895610852	-0.095842039	0.66103467	0.838720407	0.563730658	0.507279073	0.41649843	0.454900366	0.603475731	0.70664036	-1	0.78314466	0.575211114	0.833559809	0.846980954	0.747460523	0.602424356	0.753082269	0.350953405	0.767545376	0.652098448	0.07442054	0.655157839	0.652098448	0.793122616	0.678005083	0.204247583	-0.116053504	-0.320733423	0.612231491	0.891791727	-0.186054859	0.842183126	0.685399925	-0.119409737	0.20119492	0.200962736	1	0.897720913	0.602171499
1567060_at	|OR8G1	1.78E-25	0.848245057	0.645685877	0.247867811	0.842710119	0.67696183	0.763615842	0.970875264	0.601811528	0.343030086	0.583371457	0.757299153	0.787494777	0.367269198	0.354780511	0.388906478	0.678026437	0.768423412	-1	0.942190158	0.542014787	0.681743203	0.766564992	0.838329333	0.536166118	0.689409611	0.730465992	0.818569701	0.917174331	-0.660746776	0.674125851	0.917174331	0.920464848	0.526056458	0.001341145	0.817647158	0.729640656	0.853862222	0.872921633	-0.287297959	0.94781586	0.743325889	-0.102747204	0.157133464	0.448497829	-1	0.726328775	0.781627451
1566503_at	|BC035155	2.38E-25	0.926217222	0.511201432	0.329091623	0.870415282	0.858186946	0.538391054	0.737927335	0.743425623	-0.256027056	0.698879077	0.84707053	0.642589309	0.260641203	0.815139765	0.664566293	0.245956314	0.754261291	-1	-0.076456454	0.620232533	0.790693593	0.867713131	0.859391555	0.621213352	0.719126784	0.557070161	0.919644489	0.89918368	0.470344175	0.566778298	0.89918368	0.952561381	0.384125913	0.055963808	0.677458923	-0.254439435	0.915901545	0.87065111	0.09758289	0.857017009	0.301472432	-0.115302238	0.037316335	0.643694119	1	0.829325199	0.621545189
1560565_at	|BC043537	2.63E-25	0.769255914	0.516048365	0.667247124	0.829313284	0.786350161	0.282547672	0.943397096	0.875632444	0.920560499	0.622556584	0.225088297	0.667553405	0.162328777	0.731284962	0.263468733	0.457856432	0.659220857	1	0.981282814	0.637506432	0.669538726	0.661166585	0.855582201	0.517648815	0.568988801	0.286289858	0.738143714	0.416489076	0.884560002	0.240836743	0.416489076	0.915630515	-0.105034124	-0.486852829	0.164652482	-0.2087808	0.651855553	0.857931869	0.057586778	0.912409934	0.343096003	0.269700156	-0.085233688	0.32519768	1	0.824908955	0.326163768
207217_s_at	|NOX1	2.74E-25	0.830818537	0.592680831	0.409292988	0.803380103	0.75837169	-0.255886383	0.980950278	0.807280545	-0.349086613	0.642031777	0.67387996	0.752889808	-0.200023142	0.814586953	0.398589478	0.289950386	0.687048806	1	0.965932071	0.661349669	0.807304831	0.659288307	0.830440379	0.613242032	0.756592355	0.175566721	0.771890138	0.857414191	0.509082476	0.691135446	0.857414191	0.884301078	-0.021653841	-0.437073801	0.930377505	0.81674812	0.621173881	0.855800899	0.505100352	0.920803506	0.744617854	0.193292666	0.29363237	0.681459945	1	0.791087189	0.42772595
231266_at	|LYPD4	2.91E-25	0.715880478	0.564167284	0.629964942	0.786007611	0.763157854	0.341227561	0.988193591	0.90247866	0.959056117	0.695793871	0.735746032	0.683575215	0.468822235	0.758668186	0.506750728	0.124149759	0.736475403	1	0.972619398	0.176400424	0.74016182	0.577328982	0.73724471	0.658630016	0.271525671	-0.008314143	0.764966126	0.570842739	0.584210782	0.504751294	0.570842739	0.863627544	0.198464634	-0.159318631	0.633877192	0.549948043	0.495338523	0.796202139	0.945377218	0.876864556	0.346763451	0.412064876	0.311474283	0.446532303	1	0.865301596	0.540276095
243223_at	|AA453526	2.97E-25	0.553700687	0.516437371	0.431373937	0.458546517	0.80040867	0.727612161	0.987861599	0.785097622	0.322190393	0.490307201	0.800450552	0.723038832	0.567883815	0.665220829	0.161569921	0.58911266	0.788638686	1	0.365649102	0.745406304	0.798580622	0.761158837	0.757941767	0.455792088	0.634246034	0.525373794	0.804544955	0.810520395	0.141070478	0.226919022	0.810520395	0.87828807	-0.211749678	0.318255189	0.745403558	0.172198414	0.690121246	0.892535318	-0.219515036	0.908436308	0.773426939	0.172179166	0.00282364	0.505231518	1	0.818355811	0.616659007
206406_at	|SMCP	3.20E-25	0.739474963	0.533843257	-0.064187325	0.719670047	0.808229474	0.678510336	0.932255529	0.842082731	0.954250705	0.759946363	0.677982582	0.731903116	-0.065318552	0.742411905	0.446577138	0.447377007	0.779556283	0	0.933265107	0.605784329	0.809249479	0.706310617	0.772818426	0.711982093	0.49913211	0.185380928	0.789716025	-0.000990691	-0.289915827	0.264566466	-0.000990691	0.902606037	0.026931297	0.260447622	0.981354455	-0.145440983	0.679791771	0.843617503	0.985259789	0.916289547	0.169666962	0.174496187	0.163283465	0.299677738	1	0.866434674	0.58442014
1562981_at	|HBB	3.36E-25	0.834840257	0.592335412	-0.167112387	0.800462501	0.763860237	0.694289955	0.288992369	0.619287183	-0.336533171	0.658380554	0.559624828	0.749508348	0.650576441	0.766091826	0.609821718	0.608116224	0.791349301	-1	0.962955205	0.077511332	0.662840257	0.844540363	0.865378393	0.585965824	0.705644464	0.41420207	0.825709415	0.809908042	-0.276650856	0.689237756	0.809908042	0.940580147	0.201299108	0.504617832	0.648817587	0.477517983	0.534770269	0.930930177	0.51016679	0.868313871	0.786610202	0.041412383	0.268276271	0.682534829	-1	0.796915343	0.477629414
1554202_x_at	|CABP4	3.73E-25	0.824141649	0.586834422	0.074972164	0.640398264	0.738121096	0.743091372	0.840364822	0.828724926	-0.776880711	0.635753141	0.730632691	0.672922013	0.528151608	0.782431198	0.342092663	0.623069216	0.813315419	1	0.97602158	0.460765228	0.822377584	0.718167049	0.566434829	0.597753884	0.739565877	0.345496238	0.816416088	0.79312268	0	0.60096805	0.79312268	0.882093938	0.455071859	0.360403492	-0.130540919	0.656241464	0.507761369	0.863728472	-0.149949695	0.945759796	0.683570772	0.1915006	0.473296688	0.711768808	-1	0.827060133	0.377147646
231373_at	|RNF133	3.98E-25	0.776480008	0.463206496	0.223994672	0.723495146	0.834759008	0.787535391	0.984946702	0.776545733	0.930091614	0.47517181	0.886224988	0.593846736	0.112496644	0.849019296	0.558390537	0.50641382	0.811433287	-1	0.936234287	0.543151828	0.834642722	-0.024343857	0.869805042	0.574113363	0.559139798	-0.036688852	0.733644603	0.455948053	-0.337543267	0.609245017	0.455948053	0.951360862	0.744026913	-0.257904713	0.839787301	0.700245847	0.709947502	0.742106689	0.90158046	0.922636886	0.521484123	0.250971222	-0.036564651	0.384796289	1	0.738408116	0.570418082
1569935_at	|ZNF664	5.47E-25	0.84723758	0.601891119	0.210243612	0.905817597	0.695688191	0.237418924	0.226884075	0.646484147	0.037692083	0.648972822	0.838344499	0.820080658	0.344577004	0.58581983	0.617786821	0.66478188	0.791347494	1	0.888949704	0.042167435	0.881776746	0.638883251	0.898993595	0.594702995	0.640045479	0.164275932	0.866481296	0.742434823	0.236541258	0.739882913	0.742434823	0.949872469	-0.012939106	0.43474305	0.929143112	0.57882871	0.2866882	0.939767345	-0.5219607	0.919035224	0.66215729	-0.106338726	0.492245571	0.899909339	-1	0.754794845	0.610549517
234208_at	|AK025252	5.75E-25	0.610548879	0.412039015	-0.060839837	0.463826787	0.734973213	0.783618034	0.252450286	0.85315057	-0.719552067	0.717338408	0.796328804	0.78552092	0.222536082	0.817258489	0.572368693	0.370966813	0.811183401	1	0.967097317	-0.204009629	0.878381493	0.599553309	0.836036505	0.677186138	0.733892956	-0.060984185	0.741775839	0.463889031	-0.669628805	0.81085151	0.463889031	0.952018453	0.370176597	-0.334913649	0.957093786	0.182684152	0.608064587	0.903938255	0.014567012	0.926896413	0.601328916	0.502858743	-0.02467671	0.338865633	-1	0.900149008	0.785488144
217458_at	|AL137435	6.76E-25	0.878102105	0.564420224	0.001127604	0.884093666	0.741206261	0.367978306	0.262506	0.77817526	-0.003667929	0.454433955	0.431230371	0.528327705	0.288684655	0.77615193	0.57429344	0.075800851	0.745944362	1	0.638538315	0.784836362	0.877904141	0.848041896	0.908652054	0.413697891	0.524109873	0.054129891	0.872763915	0.977945464	0.6069184	0.825908619	0.977945464	0.955872868	0.230267227	-0.928404325	0.953470975	-0.004916095	0.736604129	0.732290623	0.301405515	0.944632065	0.568001359	0.455205154	0.115511679	0.25145453	-1	0.764268267	0.68063642
242683_at	|LOC400643	7.34E-25	0.794272856	0.576585301	-0.042311414	0.802509441	0.797224719	0.023913184	0.899181313	0.861234983	0.705135979	0.657170953	0.705832954	0.799753945	0.186902631	0.892753805	0.521097707	0.509541929	0.771669718	1	0.439564066	0.242751618	0.858529812	0.810018429	0.821918769	0.646618918	0.601985015	0.302485699	0.865249035	0.859347039	0.529802664	0.629230344	0.859347039	0.8978055	0.243496781	-0.342842351	0.973816944	-0.249893197	0.598595024	0.810822021	-0.234830961	0.969836337	0.215141294	0.148536573	-0.26350911	0.743557432	-1	0.875804597	0.444603502
1554957_at	|BC008359	7.48E-25	0.722858652	0.511266533	0.572979579	0.730971816	0.700519742	0.835112609	0.748228863	0.753433221	-0.629597262	0.612699849	0.502932187	0.692615623	0.651410243	0.392198532	0.376812308	0.427463688	0.71824948	1	0.713778202	0.289030244	0.897052038	0.587721034	0.880877844	0.48907867	0.476806121	0.262585897	0.796829816	0.790868736	0.64149237	0.376388415	0.790868736	0.928376099	0.546388642	-0.107487034	0.975301299	-0.37404409	0.548595824	0.733593431	0.245983625	0.875571906	-0.157229919	0.246574628	0.078788569	-0.63077268	-1	0.668810089	0.251804288
241690_at	|C9orf144	7.66E-25	0.690069455	0.565869208	0.466349153	0.704363093	0.825183542	0.412717418	0.987784743	0.755327649	0.673885526	0.57621999	0.852350284	0.668512969	0.447500955	0.594496448	0.356316863	0.393139131	0.755373577	1	0.858314629	0.587384815	0.786628405	0.763954883	0.788513364	0.474740531	0.500430726	-0.210936328	0.749516761	0.972641982	-0.0469544	0.399095467	0.972641982	0.908658642	0.297900959	-0.709374776	0.954272006	0.6114907	0.16093818	0.753581131	-0.072594692	0.900989418	0.701825359	0.393733044	-0.13842413	0.793779998	-1	0.739924184	0.382859572
1560812_at	|BC043543	8.13E-25	0.746176596	0.611309022	0.238118256	0.884777628	0.801851751	0.612473352	0.994978957	0.866388107	-0.649894124	0.550139611	0.860435489	0.747979092	0.671866814	0.613158984	0.34039138	0.494336643	0.789145024	1	0.524629913	0.598699789	0.685418828	0.788189988	0.551969949	0.550618027	0.725233168	0.366952833	0.748595287	0.667755305	0.184074788	0.417889989	0.667755305	0.896375351	0.050594892	0.422485053	0.95324807	0.518179257	0.515470023	0.835783685	0.210992559	0.899738423	0.383630164	0.222781251	0.217204557	0.636856207	-1	0.861044832	0.080232083
1569515_a_at	|BC034565	8.59E-25	0.733314932	0.564314285	-0.234221486	0.747656735	0.735702353	0.269787959	0.965846882	0.785098469	-0.20746135	0.607910433	0.813210653	0.832594146	0.496681972	0.600615828	0.547192865	0.597084405	0.810369428	1	0.914373716	0.428227045	0.773832621	0.216267817	0.827108928	0.628602673	0.639097364	-0.095245016	0.739416442	0.261918799	0.577622821	0.553044673	0.261918799	0.957725703	0.114832948	0.509011192	0.892685808	-0.282222618	0.59881129	0.861394212	0.830042867	0.932024267	0.668787923	0.305955816	0.23654993	0.759915935	-1	0.88397383	0.684334111
231554_at	|TPD52L3	8.76E-25	0.583734615	0.562291345	0.068874545	0.341102509	0.746199006	0.709197714	0.709073175	0.864561035	0.954584383	0.724058387	0.751656673	0.467929316	0.426734351	0.723189054	0.44963184	0.370585575	0.744462541	-1	0.959751906	0.447754122	0.736434111	0.661333433	0.708942896	0.643710414	0.668229988	0.157247379	0.719229671	0.86602534	0.518121388	0.593632918	0.86602534	0.928998706	0.119960646	-0.140622592	0.928014717	-0.132057251	0.508210764	0.856088597	0.841675261	0.896852461	0.600548066	0.257829106	0.187676194	0.148814417	1	0.886291019	0.328726777
237678_at	|AW295525	1.02E-24	0.729479998	0.597191752	0.316336793	0.758849777	0.722156595	0.555646539	0.965713202	0.754337156	-0.403939923	0.646628641	0.757035039	0.610171436	0.468874646	0.76895778	0.066816359	0.426825239	0.73113452	-1	0.903652446	-0.082246887	0.74641698	0.466173137	0.818179587	0.559116422	0.666940196	-0.056013974	0.837663729	0.779568557	0.425742496	0.882523464	0.779568557	0.903183705	0.438111219	-0.682712665	0.729714905	0.705316604	0.590637751	0.845328526	0.047889342	0.899875699	0.882805511	0.074656995	-0.436255126	0.447781931	1	0.898314077	0.739884616
1552885_a_at	|NKX6-3	1.06E-24	0.809211226	0.441583247	0.428937567	0.822688369	0.655730319	0.757187135	0.939096111	0.218115362	0.205242476	0.333276588	0.275351944	0.729401237	0.679273775	0.66184453	0.122818654	0.369435631	0.709911906	1	0.895032164	0.057891319	0.871219737	0.891776951	0.494200316	0.32698371	0.686362189	0.416536408	0.811916291	0.823015691	0.397930891	0.510125473	0.823015691	0.951084041	0.332277554	0.019666943	-0.257851979	-0.603576814	-0.220295513	0.520436224	0.284874647	0.911875317	0.645687221	0.132004767	0.430915915	0.503251917	-1	0.368834832	-0.26720113
232718_at	|C8orf75	1.06E-24	0.889964232	0.609659918	0.258431185	0.769297265	0.707417594	0.360924721	0.863726654	0.614770341	-0.447166663	0.626841979	0.367151777	0.71807409	0.559405956	0.683562671	0.37772796	0.409903094	0.718254434	1	-0.046458876	0.488013501	0.770139487	0.695676791	0.810466236	0.55097476	0.481879945	0.35140265	0.875228633	0.699032998	0.69749144	0.49310229	0.699032998	0.937643877	0.189616907	0.671654016	0.898232612	0.352643931	0.557095836	0.8931894	-0.05311702	0.93977032	0.189325098	0.189226186	0.255364154	0.402079422	1	0.761196112	0.402187397
1562643_at	|BC043271	1.07E-24	0.935657313	0.581389081	0.348692606	0.902608422	0.644759618	0.582105166	0.938041054	0.671742803	-0.221827187	0.499119079	0.505443396	0.688214583	0.587139066	0.296109801	0.280416569	0.667586903	0.744104372	-1	0.807872369	0.600630268	0.777899826	0.796356622	0.795225418	0.504237593	0.614453431	0.011608341	0.857334625	0.84192803	-0.096665812	0.502207714	0.84192803	0.907892748	-0.113732312	0.318960981	0.593680809	-0.231434974	0.760138357	0.82158284	-0.370541431	0.960716986	0.869534575	-0.057012037	0.304762631	0.392151833	-1	0.787734796	0.556692833
1559427_at	|MCF2L	1.09E-24	0.864172815	0.572826693	0.124436963	0.888316453	0.740896725	0.526577676	0.992592628	0.785794661	-0.218968933	0.600307683	0.616709089	0.700184141	0.386154257	0.779708433	0.205350217	0.63977597	0.734182546	-1	0.953390325	-0.104258446	0.867367736	0.883547075	0.923618729	0.592659005	0.695469001	0.153615705	0.807516144	0.917005564	-0.51114068	0.774916076	0.917005564	0.885732444	0.520572048	0.077995019	0.925074672	0.572183066	0.416655037	0.864060968	-0.167614973	0.912992457	0.742893362	-0.063297418	0.039857623	0.320471596	1	0.805112373	0.669515141
1562327_at	|BC041340	1.21E-24	0.872785321	0.506790138	0.495241044	0.821736748	0.799479887	0.606569232	0.923822381	0.359944385	-0.483199901	0.595936942	0.476825735	0.724387396	0.733328901	0.49140036	0.465505266	0.477022458	0.744685546	1	0.927673982	0.253118174	0.732230255	0.734902682	0.846833716	0.555512888	0.663003686	0.309298977	0.87915373	0.792678756	0.764519816	0.825113639	0.792678756	0.894578107	0.537465446	-0.324239222	0.737242462	0.215175738	0.843572879	0.758744125	0.169452998	0.876550074	0.659397711	0.104489054	0.423784407	0.229682207	-1	0.590994983	0.373978469
221329_at	|OR52A1	1.39E-24	0.667666872	0.586678962	0.220035191	0.663801962	0.722372815	0.257729119	0.998251325	0.744720243	-0.114999511	0.604693345	0.839441893	0.799949252	0.69072248	0.741335182	0.52262907	0.458203825	0.739800249	1	0.955433223	0.493958434	0.672862347	0.714417495	0.874146506	0.509769389	0.566296633	0.439309647	0.664150981	-0.116931474	-0.653955593	0.39157701	-0.116931474	0.960553779	-0.077372652	-0.039240745	0.987666431	0.772295614	0.781431194	0.77346191	0.003952209	0.801886798	0.633879872	0.347987206	0.218065692	0.07270437	0	0.835490042	0.511976074
1561335_at	|LOC440602	1.49E-24	0.607870256	0.654301482	-0.181310751	0.54216759	0.718401395	0.710895934	0.390662646	0.74793489	-0.504499525	0.611731231	0.541149174	0.729744431	0.677257058	0.76037053	0.408472422	0.294648066	0.810874007	1	0.987754906	0.527605576	0.752083037	0.398706482	0.820864364	0.57029367	0.643512028	0.453698035	0.654568398	0.780230809	0.223812128	0.700273846	0.780230809	0.954961353	0.031547541	-0.586264707	0.989125265	0.175931863	0.63044908	0.637065239	-0.222171009	0.925629987	-0.003252954	0.338316375	0.132462106	0.851031306	-1	0.797353472	0.39305988
1567623_at	|ABLIM2	1.52E-24	0.674284846	0.549382748	0.206026915	0.86090491	0.733179516	0.323851193	0.994663003	0.733406201	-0.402077942	0.674618516	0.146141364	0.830668424	0.530444554	0.742733776	0.514052826	0.635782864	0.811693658	-1	0.537994786	0.106082821	0.786906818	0.860770282	0.753384754	0.623751299	0.58344326	0.019849869	0.888134176	0.406705266	0.316894811	0.596608179	0.406705266	0.944957966	0.682213818	-0.099244422	0.899358293	0.181886224	0.7666161	0.885040219	-0.303917486	0.836046752	0.784779962	0.215764549	0.414663348	0.598369061	1	0.737038429	0.865379562
1568655_a_at	|AI016829	1.68E-24	0.781946849	0.650489206	0.624287511	0.719059708	0.664943114	0.607769792	0.184931211	0.616405199	0.892042596	0.545251899	0.219210438	0.666936589	0.514752114	0.578364647	-0.00659447	0.507806727	0.758030109	1	0.874566585	0.367421217	0.687185292	0.564247843	0.889604393	0.522606423	0.683847642	0.845863328	0.770794005	0.941811319	-0.617649615	0.162776203	0.941811319	0.840535558	0.133281099	0.039237571	0.753970674	-0.269490347	0.817219865	0.809883202	0.925912143	0.764583855	0.66807801	0.106793108	0.185859861	0.51948867	1	0.848158459	0.827154219
217449_at	|AL137284	1.71E-24	0.753361178	0.630688041	0.368467584	0.75904828	0.729477295	0.647620671	0.951820523	0.754327471	0.374749504	0.545042148	0.840413172	0.576956975	0.13138599	0.574703897	0.402095552	0.560516317	0.782503303	1	0.867155855	0.258611599	0.473656021	0.37502993	0.791503474	0.474725954	0.439959281	0.427745885	0.759242978	0.920900752	-0.524035958	0.748970599	0.920900752	0.926494812	0.043373871	0.839368998	0.979175841	-0.595651704	0.819655032	0.913534114	0.30808354	0.910634464	0.833944703	0.016685128	0.171188541	0.612324231	-1	0.796978902	0.481851355
1557660_s_at	|LOC100506733	1.73E-24	0.791413969	0.655539358	0.154514773	0.83024136	0.691420801	0.473946872	0.985818612	0.721877696	-0.51602683	0.467681639	0.789514869	0.801816235	0.198529962	0.553063836	0.422636248	0.408419865	0.709845537	1	0.900863872	0.15048548	0.498133814	0.637615491	0.751457941	0.503618422	0.814986621	-0.142765198	0.736906312	0.78346536	-0.509082476	0.27256124	0.78346536	0.908893186	0.593932526	0.320377193	0.932168298	0.669367362	0.785069765	0.848038956	-0.135350555	0.950653462	0.642481526	0.149634656	0.09577283	0.316013891	1	0.715484486	0.65170261
1552942_at	|FLJ30430	1.89E-24	0.883637179	0.55607292	-0.13651683	0.860871494	0.71029952	0.785991114	0.691704815	0.767891689	-0.293870828	0.659736301	0.708594367	0.659309357	0.367330808	0.88064304	0.419105779	0.163327743	0.796983359	1	0.956979196	0.381744667	0.850436334	0.903474448	0.900498225	0.65092628	0.647493946	-0.111745821	0.81463101	0.944703514	-0.738749309	0.55301284	0.944703514	0.668310229	0.158565432	-0.251695018	0.938732077	-0.512345139	0.565000123	0.870688581	-0.353161813	0.941779278	0.598360045	0.315603704	0.263370439	0.524629303	0	0.802595995	0.608180842
1561228_at	|BC042565	2.01E-24	0.874119882	0.624588122	-0.104229204	0.755619539	0.797380481	0.85299873	0.774115267	0.901048072	-0.600909792	0.632494559	0.811654329	0.43896638	0.652117094	0.791045166	0.423030528	0.157956356	0.751034091	1	0.920696835	0.427388685	0.827755658	0.381377788	0.852856461	0.623694958	0.445846491	-0.084361999	0.791967179	0.811373136	-0.18405438	0.667778828	0.811373136	0.904718902	0.391212958	-0.554740067	0.982118292	0.262646749	0.525961828	0.741758527	0.859471311	0.816551214	0.122992878	0.194298338	0.112318224	-0.006418821	-1	0.816521763	0.219004239
1552620_at	|SPRR4	2.05E-24	0.854736794	0.375620085	-0.277393567	0.866629195	0.728792421	0.321612919	0.242559946	0.677650872	0.396208442	0.663368861	0.570536327	0.821418254	-0.151767883	0.886963394	0.707485119	0.543602194	0.765354986	1	0.967234895	0.460093034	0.88363534	0.832200128	0.779787067	0.650926734	0.713966255	0.440646979	0.928684973	-0.176275525	-0.805686533	0.754448784	-0.176275525	0.944731584	0.420632038	0.043029874	0.678804443	-0.300463207	0.58226566	0.799676588	0.476196031	0.924624829	0.445954209	0.270055335	0.315997261	0.44515785	1	0.601106219	0.625051593
1570140_at	|LOC653110	2.11E-24	0.455373679	0.553726109	0.475943096	0.623707511	0.829077353	0.412379513	0.960350247	0.877040909	-0.527289579	0.61880384	0.832245404	0.753627567	0.266771669	0.788353249	0.487936248	0.296685369	0.770820285	1	0.954038429	0.37925403	0.719446083	0.814771244	0.856413967	0.565411529	0.526524289	-0.34016853	0.73700603	0.670573709	0.625739096	0.628469513	0.670573709	0.923362873	0.402083492	-0.452786397	0.967282908	-0.585507668	0.831114032	0.790142591	0.057461711	0.923107957	0.615673765	0.249371112	0.129227381	0.597409025	1	0.878210182	0.475477117
1556947_at	|AI568441	2.18E-24	0.865526369	0.667429093	0.622819174	0.839089321	0.593575068	0.565521619	0.941011632	0.762582734	0.051176262	0.479643943	0.637705301	0.758118772	0.523325756	0.663725602	0.572698233	0.579214447	0.761064584	1	0.769776533	0.300181784	0.748355322	0.563268004	0.837843445	0.507416506	0.443902343	0.250529698	0.752590588	0.875143532	0.321496066	0.309699517	0.875143532	0.952038464	0.354241197	-0.193974198	0.973784135	0.537833294	0.521751198	0.736298352	0.020825311	0.888411549	0.081638945	0.382547603	0.020753354	0.625653987	-1	0.786928183	0.735906873
216451_at	|STK38	2.22E-24	0.871166589	0.325936218	0.401193925	0.889723933	-0.549214355	0.64369916	0.419729548	0.931720623	-0.204112117	0.723097503	0.669059078	0.86072674	0.832939449	0.698192535	0.307799944	0.543602934	0.759159741	0	-0.062160901	0.417264319	0.7848092	0.814620424	0.793280132	0.679714561	0.790160905	0.629971866	0.745225034	0.902937223	0.354997012	0.019571273	0.902937223	0.932139214	0.506124793	0.689100247	0.936447839	0.780081938	0.549229325	0.911196919	-0.050096481	0.953265989	-0.643446378	0.349889915	0.388657258	0.790364536	-1	0.89142952	0.279168292
1561060_at	|BC041899	2.32E-24	0.890131141	0.525972985	0.055660423	0.843727652	0.712189717	0.556353316	0.261308457	0.865864601	-0.539544832	0.617010479	0.44939902	0.83476274	0.784811868	0.774766521	0.254975124	0.609606912	0.811314138	1	0.516281933	0.355132588	0.872055698	0.622402699	0.912800392	0.64071734	0.592810339	-0.102288051	0.838562514	0.390421742	-0.417575593	0.111466233	0.390421742	0.966587412	0.150184162	-0.160977923	0.756351038	0.604767064	0.923102691	0.896373693	0.253327618	0.928007363	0.92587344	0.05645266	-0.076794145	-0.058631722	-1	0.852070845	0.684955787
1552686_at	|C20orf152	2.33E-24	0.778007055	0.425958893	0.342111018	0.753577748	0.636688895	0.565596104	0.922333242	0.84390404	0.671839318	0.659195596	0.628630132	0.607558469	0.504329743	0.685832519	0.582640596	0.472467598	0.777353324	1	0.984697881	0.434111171	0.483923269	0.339551422	0.163817414	0.598235633	0.379754199	0.310435956	0.446647373	0.69937822	-0.264028248	0.861584507	0.69937822	0.94091988	0.474942347	0.040045451	0.890992885	0.036184218	0.746122359	0.620922987	-0.150172443	0.810129577	0.23664172	0.334412029	-0.186885682	0.541289976	1	0.865793593	0.57570253
241222_at	|AI827473	2.47E-24	0.781611729	0.397008757	0.41129374	0.822889248	0.812022474	0.687886901	0.99109874	0.731276152	-0.187150775	0.642059988	0.483695115	0.553918206	0.644117734	0.702145472	0.436844524	0.381773089	0.762420102	1	0.733445996	0.639264254	0.757638612	0.85193473	0.511483677	0.632604674	0.75419534	0.028345564	0.689922844	0.853455324	0.551021095	0.672721997	0.853455324	0.951128336	0.002438292	0.3343667	0.980455408	0.365206855	0.833662123	0.838942471	0.358045116	0.889400723	0.828718199	0.239588043	0.158023098	0.798164209	-1	0.781969961	0.280399902
1559804_at	|LOC100505600	2.49E-24	0.550900736	0.678111445	0.017029848	0.514467361	0.840712794	0.730383046	0.758248765	0.837230897	-0.302282181	0.713251775	0.879130429	0.653163126	0.437228233	0.63498326	0.600610088	0.339158086	0.722538351	-1	0.883574962	0.759432904	0.78286897	0.747435464	0.764456779	0.640768341	0.666918322	0.597245296	0.806499608	0.762701646	0.498747669	0.074196435	0.762701646	0.912949656	0.161318335	0.008032242	0.964822224	0.142359332	0.704825057	0.830287011	0.159751656	0.891946343	0.814264787	0.237929721	0.270795826	0.374903575	1	0.840721033	0.674001475
220379_at	|FSCN3	2.70E-24	0.939960641	0.623703182	-0.239278827	0.918803689	0.759627212	0.540354788	0.649836636	0.804119737	0.945776064	0.611038138	0.769337181	0.696095975	0.425553137	0.831965621	0.593698684	0.492707013	0.77478569	1	0.128010722	0.520327438	0.897497936	0.644525333	0.830680809	0.556925341	0.775049055	0.235133963	0.899836692	0.257449887	-0.746798492	0.77259086	0.257449887	0.861426056	0.146294903	-0.417446086	0.659847634	0.653395536	0.054677749	0.903959954	0.957198867	0.966826799	0.787801563	0.093015456	-0.07701653	0.12254796	1	0.777705399	0.458556371
237730_at	|LOC100130700	2.78E-24	0.354073353	0.571111167	0.321595544	0.534754999	0.712248979	0.533745109	0.984148729	0.732294443	0.752537025	0.506202267	0.559707993	0.601348034	0.451901182	0.166471969	0.437420352	0.391182702	0.678827516	1	0.774193232	0.324631466	0.770692063	0.633825084	0.825891815	0.460354178	0.429759178	-0.469163525	0.635155916	0.946783778	0.454320285	0.541625921	0.946783778	0.952440749	0.264223333	0.303562109	0.981640416	-0.070864607	0.599497002	0.787714887	0.535943776	0.715627514	0.775145079	0.341474845	0.123542594	0.569105835	-1	0.852187939	0.808249137
233830_at	|LOC90246	3.08E-24	0.780282858	0.343228053	0.301712029	0.748335721	0.742554885	0.747557	0.993283308	0.865883373	-0.655767337	0.753048706	0.472111363	0.71597216	0.681236226	0.645362324	0.511334925	0.401705916	0.718196629	1	0.428794115	0.280552196	0.816639225	0.651585014	0.793325938	0.707179741	0.688046554	0.385685842	0.830959239	0.943477188	0.455625676	0.684722073	0.943477188	0.914857059	0.350345053	0.089754802	0.930440242	0.957573177	-0.028513841	0.883795786	0.151503757	0.925961561	-0.308728435	-0.039356304	0.33342215	0.454581479	0	0.898059741	0.656831809
215394_at	|PIK3C3	3.35E-24	0.924039	0.38786065	0.313885174	0.904794798	0.704446088	0.686865736	0.626846111	0.868581115	-0.60656385	0.697465203	0.978658175	0.772262968	0.761087456	0.556125902	0.592270574	0.507588852	0.810405324	-1	0.962351804	0.09825422	0.789413253	0.31607674	0.817211481	0.636001411	0.577209156	0.189183212	0.86905298	0.900356841	0.509082476	0.474165392	0.900356841	0.935515905	-0.20312164	0.970073705	0.959676111	0.655396731	0.716126166	0.552908112	-0.653345134	0.860957157	-0.02262709	0.26997656	0.549273954	-0.178077965	1	0.826995639	0.729448058
1570215_at	|BC031975	3.44E-24	0.92746983	0.526284869	0.355228002	0.838414523	0.763282109	0.619044526	0.995826283	0.753998183	-0.587818742	0.682978052	0.77660475	0.744524953	0.429139791	0.704704885	0.608801143	0.368538021	0.807417318	1	0.036707093	0.538806053	0.866427919	0.705251816	0.819920639	0.637162572	0.456823942	0.580027162	0.79440709	0.661417459	0.318663525	-0.007437167	0.661417459	0.939720067	0.421483918	0.712819916	0.877044334	-0.232140052	0.793251295	0.866738224	-0.496812065	0.909987357	0.485147124	0.10197486	0.361887922	0.419759618	-1	0.811654881	0.297230615
1563657_at	|PLXND1	3.50E-24	0.66682207	0.384559544	-0.155926525	0.611510199	0.717208606	0.737562383	0.449116406	0.738753657	-0.401351775	0.51455646	0.481489512	0.808077953	0.551702557	0.64863223	0.401536441	0.614744967	0.865732193	-1	0.52387017	0.42200106	0.854179503	0.717574103	0.81541539	0.485039161	0.569659078	0.343964588	0.674867831	0.760497167	-0.672332883	0.542924265	0.760497167	0.92415682	0.036343101	0.352492493	0.892760825	0.214071567	0.248195762	0.745182139	0.025068161	0.91787394	0.553010366	0.069643335	0.498612954	0.620059529	0	0.847307394	0.543139865
242145_at	|AI380495	3.54E-24	0.779465911	0.417306817	0.326032788	0.814290219	0.724737592	0.777588224	0.15441177	0.867188653	-0.313803344	0.581623751	0.581691583	0.702823077	0.486919001	0.821713261	0.1724065	0.259391143	0.82457508	-1	0.356049023	0.411367866	0.822651371	0.656324403	0.318713933	0.517121846	0.80898602	-0.315259388	0.747556092	0.864275088	0.035353478	0.670133482	0.864275088	0.962845436	0.055998642	-0.268248486	0.99023564	-0.32917844	0.556466162	0.73759019	-0.001162924	0.831107301	0.547770567	-0.096964853	0.356840619	0.354796024	-1	0.89104745	-0.267193653
233885_at	|ARHGAP33	3.57E-24	0.691061079	0.558058644	0.559973602	0.767186091	0.747449463	0.267601115	0.963080785	0.581799655	-0.196496389	0.337202301	0.704467193	0.744690681	0.49237206	0.420388506	0.324882103	0.324372347	0.761893019	1	0.813667142	0.100372908	0.811590386	0.77033075	0.497683639	0.306339523	0.610469846	-0.201648986	0.722423436	0.933616607	0.199290061	0.710224886	0.933616607	0.927975632	0.688262858	0.217556037	0.893327755	0.844138183	0.520845896	0.494185449	0.235424341	0.960678406	0.823943511	0.137741629	0.470561597	0.399870991	-1	0.793903537	0.473615504
1566427_at	|AL833199	3.73E-24	0.796659072	0.492421266	0.602241559	0.844777067	0.763133454	0.773221753	0.924882935	0.796858605	-0.486237043	0.694034197	0.925755144	0.55246034	0.210382385	0.844990245	0.488373592	0.366505657	0.712408356	1	0.832488413	-0.05591646	0.8716013	0.797803303	0.665622434	0.649017214	0.625032898	0.648969184	0.797308745	0.932299341	0.609144552	0.353774759	0.932299341	0.913809572	0.540987889	-0.425202984	0.930377298	-0.797895229	0.322662372	0.869331077	0.1206928	0.93285092	0.662486766	0.262543042	0.246048053	-0.250734414	1	0.838554593	0.385918342
234626_at	|OR51I1	4.00E-24	0.85848502	0.534845046	-0.122694717	0.863877848	0.729435626	0.411987385	0.340438628	0.710954547	-0.538556072	0.570651024	0.645615959	0.70670238	0.260449786	0.852226339	0.287969051	0.401962852	0.735766671	1	0.932862701	0.425234543	0.750362698	0.8510819	0.834155675	0.480933345	0.647728733	-0.123068789	0.786004227	0.830803705	0.157798012	0.457736187	0.830803705	0.924186141	0.017380788	-0.198021161	0.988961327	-0.229569728	0.142291369	0.859374952	-0.149948043	0.881317873	0.844348968	0.252768451	-0.145752185	0.65175382	-1	0.747832913	0.628001049
1562617_at	|LOC340074	4.13E-24	0.66581006	0.454191906	-0.20419779	0.754428632	0.73633888	0.669676127	0.966035914	0.57816382	-0.30414961	0.500907082	0.656906307	0.799360508	0.818550942	0.632151616	0.595632389	0.582155087	0.76442237	1	0.981410744	0.570258252	0.814318359	0.630897269	0.790915876	0.487751024	0.405473362	-0.389887022	0.764689131	0.969391318	-0.077173831	0.657764027	0.969391318	0.922374753	0.355502136	0.116599487	0.97949398	0.616972274	0.523614697	0.797607374	-0.002362	0.92081823	0.851784686	0.219757052	-0.353446046	0.093852241	0	0.738195119	0.322616561
1562332_at	|BC041966	4.17E-24	0.809492582	0.429194997	-0.107605892	0.88937382	0.755373267	0.606697839	0.966163682	0.871653049	-0.51266056	0.63246998	0.822530698	0.716709245	0.338322542	0.497476908	0.589574067	0.680670989	0.782519716	-1	0.523939035	0.377999061	0.718460772	0.739687471	0.824875965	0.63421174	0.607497658	0.015311668	0.840868216	0.793388911	0.490502322	0.862951267	0.793388911	0.966084356	0.440253387	0.006109435	0.993048881	-0.90550469	0.686824582	0.857994832	0.507573802	0.967460041	0.348504872	0.267266824	0.166138352	0.165913366	-1	0.817404824	0.54780888
238181_at	|AI911745	4.45E-24	0.750672685	0.516299644	0.390792968	0.868138226	0.737345425	0.773010179	0.996170217	0.89387519	-0.12329901	0.714234409	0.836627343	0.703062547	0.693419027	0.789816726	0.511585761	0.246577761	0.793129972	1	0.848510619	0.020615282	0.856589126	0.815293799	0.766692309	0.665077566	0.569168359	0.204071923	0.905963888	0.860431724	-0.455625676	0.768900179	0.860431724	0.892985311	0.224771785	-0.044456913	0.966411045	0.737479458	0.547992321	0.831289954	0.214330452	0.906294862	0.334473131	0.17840335	0.048453141	0.769547549	1	0.815461349	0.708921749
1552450_a_at	|DNAJC5G	4.70E-24	0.849884303	0.509416625	0.129845711	0.885197869	0.722331852	0.743140657	0.446474269	0.832125301	0.890380457	0.674968411	0.888164303	0.608960377	0.54907116	0.719220875	0.510586592	0.377999591	0.731351448	-1	0.972261105	0.220975543	0.865752904	0.710478011	0.794545094	0.666769344	0.540491114	0.121940153	0.723844518	0.902579765	-0.127485228	0.602759432	0.902579765	0.919502078	0.517205474	0.468883676	0.948293924	0.429099363	0.420036177	0.89902287	-0.352411017	0.953501224	0.77658496	0.191901139	0.511874529	-0.530742674	1	0.814915983	0.64925408
236890_at	|GTPBP5	4.81E-24	0.385036515	0.634136922	0.457136053	0.602302617	0.758081503	0.644306884	0.793011251	0.886143159	-0.624200958	0.679532791	0.768828628	0.729285108	0.667279067	0.857386042	0.43323191	0.130526105	0.822796879	1	0.831378705	0.005987809	0.68392373	0.712812577	0.877916286	0.638579307	0.772800881	0.397922838	0.725453646	0.719196767	-0.357914473	0.708386873	0.719196767	0.871505983	0.685426588	0.45813348	0.931018081	0.368645014	0.791425595	0.83700374	0.454710108	0.899524896	0.852347795	0.216851853	0.399303529	0.506885505	-1	0.818686058	0.289298008
220645_at	|FAM55D	5.08E-24	0.845246242	0.419702671	-0.002552243	0.832913849	0.836702682	0.313688297	0.971683655	0.835998515	-0.410091888	0.317072887	0.720886057	0.607060204	0.297644083	0.803633355	0.643625664	0.644998494	0.667154154	1	0.39008516	0.30191989	0.833157274	0.739851778	0.809593695	0.287402459	0.748085369	0.362212473	0.844715177	0.932746417	-0.812963895	0.009730173	0.932746417	0.971253703	0.675980479	0.289114924	0.921061311	-0.515022791	0.745010382	0.875263913	-0.435438753	0.877254431	0.322159401	0.222072933	0.034037506	0.709112066	1	0.859214541	0.250037051
243583_at	|AI076315	5.26E-24	0.831036403	0.476565913	-0.010404649	0.879366607	0.710010357	0.778937223	0.936914107	0.793676173	0.032313765	0.66910457	0.445682158	0.714051386	0.411163328	0.716984885	0.29104679	0.489532133	0.632299468	-1	0.851478587	0.494063274	0.857277329	0.692339286	0.819877455	0.614818437	0.665287103	0.515953878	0.838017664	0.795553582	0.053220921	0.571951507	0.795553582	0.93581307	0.203151046	0.602282563	0.982447852	0.155335306	0.637250482	0.858666755	0.489867166	0.949885435	0.752554804	0.03733951	0.153605087	0.292817421	-1	0.898186172	0.722751461
1565325_at	|SNHG4	5.68E-24	0.803738813	0.445260797	0.389516911	0.815493419	0.697333835	0.504434299	0.986654361	0.917475178	-0.396736036	0.56874929	0.530604958	0.576143332	0.387408181	-0.050563154	0.402988778	0.301992992	0.665561688	1	0.77686679	-0.088317615	0.717342918	0.744641025	0.756852784	0.517836353	0.711481645	-0.332712708	0.889385498	0.444012742	0.531151917	0.727836028	0.444012742	0.826736884	0.451367181	0.101247216	0.990383039	-0.164448165	0.600466128	0.687056455	-0.676170284	0.923426576	0.574174382	0.10343979	0.242240814	0.158591192	1	0.852474032	0.786459312
208520_at	|OR10H3	5.70E-24	0.850308324	0.686748195	0.465521683	0.881051224	0.754464081	0.260520772	0.808245818	0.787717925	-0.601820406	0.627321288	0.908133133	0.722762096	0.780291868	0.764912149	0.246261911	0.30492222	0.737917229	-1	0.903808384	0.182579506	0.844480428	0.749884558	0.812799291	0.561747471	0.614629881	-0.016954557	0.856871758	0.209699585	0.455625676	0.628389877	0.209699585	0.944776524	0.034784185	-0.063944679	0.995927663	0.301105891	0.740624241	0.865159169	-0.486709583	0.972432753	0.744891028	0.26507559	0.060771955	-0.414006145	-1	0.791366648	0.646192923
1557330_at	|BC027619	6.21E-24	0.646818512	0.664157525	-0.208901381	0.52057856	0.76340879	0.252205637	0.925092058	0.818174006	0.624168833	0.668021501	0.777974519	0.82085686	0.513264404	0.626133387	0.471639988	0.511244035	0.813165115	1	0.675275855	0.299902527	0.839067106	0.658150336	0.877396227	0.604342242	0.464507751	0.049377329	0.882537408	0.578610436	-0.078229402	0.620195369	0.578610436	0.795943695	0.345645716	-0.032116325	0.919051995	0.256871271	0.851701876	0.830526046	0.167378287	0.936710944	0.478170513	0.102388294	0.020741224	0.270588852	1	0.798362366	0.784261044
1553499_s_at	|SERPINA9	6.23E-24	0.533787386	0.390912706	-0.477562351	0.762622008	0.692932603	0.568981393	0.70322648	0.885206726	-0.785223462	0.620925665	0.841902593	0.635642628	0.695472004	0.783523332	0.508714288	0.387696593	0.658726721	1	0.264747713	0.266930422	0.847270112	0.702054903	0.875324929	0.632230952	0.624026801	0.654506639	0.698666216	0.829100384	0.529017735	0.684715244	0.829100384	0.777172826	0.273277934	-0.886605415	0.901848718	0.537714084	0.473974674	0.868308536	-0.188268913	0.930399565	0.770784196	-0.007253509	0.071805342	0.417843465	-1	0.873326989	0.549108571
1562320_at	|LOC399875	6.30E-24	0.876015157	0.480192548	0.523280095	0.795729743	-0.205241211	0.824934486	0.951059135	0.897168544	-0.495820254	0.667406099	0.151215559	0.747828209	0.016948206	0.412126771	0.398911594	0.557903889	0.705125371	1	0.830628404	0.875916595	0.819362769	0.749849671	0.752607524	0.644740346	0.521808466	0.65060801	0.772569104	0.799788946	0.085404673	0.728857412	0.799788946	0.939408142	0.662630039	-0.40521683	0.975253325	-0.563118613	0.579507312	0.868031327	0.193145003	0.905985988	0.764771592	-0.193225061	0.137566521	-0.449237405	1	0.919479594	0.515168027
237792_at	|R95743	7.19E-24	0.766625004	0.46976979	0.392537108	0.66142625	0.751371447	0.276190556	0.893581934	0.707083809	-0.535854189	0.29368357	0.618111767	0.668241275	0.576228991	0.586229526	0.083032203	0.416027024	0.797440968	1	0.679700815	0.306341299	0.673329402	0.764516311	0.74064025	0.288813602	0.572673819	-0.048422658	0.753622998	0.819638604	0.510102478	0.410721451	0.819638604	0.925415027	0.468121351	0.2750278	0.889500466	0.512457221	0.644414125	0.828416066	0.038824993	0.924727805	0.719245082	0.191933346	0.306306739	0.434384752	1	0.744958336	0.230864072
214485_at	|ODF1	8.62E-24	0.896677377	0.425801585	-0.146145137	0.874517831	0.765642502	0.702539048	0.935161901	0.848054654	0.954892914	0.655534202	0.541462956	0.750918594	0.310260805	0.687298636	0.254484602	0.085183632	0.693351374	1	0.96915721	0.222353082	0.805310185	0.74158	0.755741075	0.612566839	0.666162491	-0.019121325	0.795038726	-0.094029308	0.796772077	-0.183288932	-0.094029308	0.877892499	0.107157032	0.587260487	0.87946457	0.347786558	0.059773745	0.782386592	0.986835023	0.865680964	0.694926946	-0.148008543	0.092355315	0.498417539	1	0.808254773	0.04701421
241517_at	|AA703346	8.95E-24	0.793088691	0.50794618	0.274384154	0.774101867	0.732861475	0.385323151	0.997366711	0.899325449	-0.57428027	0.692061733	0.597419485	0.574844824	0.682573409	0.516581817	0.347674751	0.629408994	0.76370098	1	0.6506172	0.495872177	0.749325834	0.649700258	0.830137135	0.600826299	0.588490839	-0.221072542	0.592306335	-0.091158495	0.489723521	0.542559924	-0.091158495	0.945377338	0.718801932	0.18884445	0.931982376	0.563312011	0.545319461	0.822400426	0.051292747	0.954158409	0.475793984	0.331797055	-0.075747716	0.693778956	-1	0.845246506	0.732055085
1556281_at	|AF085852	9.12E-24	0.601959098	0.458308694	-0.236659824	0.688241572	0.640740604	0.738647626	0.983013876	0.692572944	-0.348514619	0.702799273	0.652714952	0.749698806	0.644812984	0.576875141	0.353227884	0.554207948	0.674361473	1	0.668387563	0.793711717	0.804624902	0.749350349	0.897314588	0.630016674	0.616226267	-0.026163773	0.722899256	0.804033198	-0.459619229	0.51924816	0.804033198	0.865091482	0.691062262	0.248318468	0.164531284	0.314326741	0.36182539	0.84614431	-0.184196269	0.921625677	0.411996519	-0.04126378	0.445357608	0.663438768	0	0.721163459	-0.013901021
207973_x_at	|ACRV1	9.21E-24	0.849509456	0.634643167	0.536800653	0.741636153	0.805074327	0.256690973	0.898922015	0.866313449	0.951693727	0.628563568	0.795134237	0.752735905	0.518207784	0.688286368	0.538786168	0.482231478	0.801769325	-1	0.907292818	0.382783848	0.589770035	0.487137843	0.867052687	0.591212652	0.687274928	-0.157574624	0.802712725	0.889641196	-0.826097797	0.301456257	0.889641196	0.904050384	0.427099239	-0.518292152	0.943531143	0.438282293	0.636547305	0.855013484	0.094158976	0.838296988	0.80664369	0.25742768	0.127059089	0.473267477	1	0.658309657	0.671010597
1560631_at	|CALCOCO2	9.32E-24	0.7419284	0.636069273	-0.038657518	0.629900491	0.756809179	0.333936017	0.980889701	0.854287826	-0.159601168	0.656496512	0.809856466	0.812886203	0.489997099	0.86170423	0.503782731	0.565443888	0.812461097	1	0.862785638	0.195518288	0.844988224	0.793977881	0.948759755	0.646068839	0.828735331	0.140181092	0.722612645	0.908267677	0.455625676	-0.201927297	0.908267677	0.934750104	0.231434918	0.334912291	0.955450759	-0.185666411	0.616533369	0.834258431	-0.061873858	0.917521313	0.533802099	0.124179156	0.435457943	0.760241103	0	0.83895696	0.478725743
1566425_at	|AL833305	9.42E-24	0.810724388	0.660337117	0.44900186	0.77558494	0.733432572	0.723860462	0.817360064	0.761646715	-0.544939419	0.568813544	0.516753121	0.6643231	0.443760005	0.288077236	0.235071669	0.55780121	0.812190589	1	0.5768215	0.67856451	0.784692864	0.76913886	0.804909013	0.510379952	0.709098839	-0.034981611	0.788044983	0.959962087	0.2106859	0.791710973	0.959962087	0.886311606	0.486086659	-0.124664307	0.923732039	-0.096601339	0.158582748	0.902088117	-0.823937851	0.970804986	0.787581665	-0.075053364	0.164226487	0.639345639	1	0.86707404	0.062604727
206455_s_at	|RHO	9.73E-24	0.692752466	0.402568579	-0.053711536	0.819636289	0.729612994	0.822055232	0.799220917	0.897054442	-0.472268894	0.576788647	0.842233661	0.776722096	0.575688646	0.557069055	0.446995739	0.13902286	0.784509533	-1	0.707727727	0.584975008	0.849779102	0.603653013	0.681989184	0.537020897	0.667221102	-0.010205676	0.653176587	0.741265942	0.480685231	0.38965401	0.741265942	0.962610014	0.341678214	0.084208019	0.967427792	-0.708826687	0.800146839	0.808505143	0.3030093	0.851666328	0.660370661	0.354306764	0.353930072	0.674968262	-1	0.918296131	0.426296292
234216_at	|FLJ21408	1.05E-23	0.692647819	0.438015458	0.025691213	0.758909114	0.740016374	0.579027873	0.849089207	0.406645802	0.491915318	0.454109026	0.738928819	0.775317309	0.484239978	0.514382755	0.570768122	0.428979049	0.791344135	1	0.858319607	0.354121557	0.825782257	0.712590266	0.92244225	0.450106728	0.613306749	-0.07728336	0.847718619	0.93644365	-0.084394676	0.511211625	0.93644365	0.963475236	0.493479193	-0.582322921	0.313168296	-0.873096328	0.747615276	0.697690937	-0.229083732	0.837425314	0.831256802	0.218024996	0.101426109	0.565219174	1	0.711035084	0.667105879
1562865_at	|BC024311	1.11E-23	0.279399589	0.646160122	0.523637587	0.562869394	0.730419614	0.181808016	0.266930294	0.758906192	-0.519984504	0.594415978	0.779864228	0.702015311	0.730605811	0.744557133	0.447094261	0.29247265	0.731540543	1	0.34908883	0.264877433	0.796223586	0.761078989	0.803678881	0.583433713	0.744638813	-0.016539708	0.683639836	0.897470804	2.98E-07	-0.059182111	0.897470804	0.907672783	0.295484572	0.471298354	0.943238601	0.902715881	0.631554638	0.84601179	0.030250632	0.962377465	0.105379197	0.330285454	0.503603753	0.177030569	-1	0.763879955	0.71092356
1561544_at	|BC042591	1.16E-23	0.764709755	0.470640767	0.541454139	0.865482363	0.754558997	0.479968585	0.986341581	0.76191606	-0.639237235	0.294593998	0.910662906	0.532288471	0.391369312	0.588140931	0.541630415	0.321550254	0.71072516	1	0.973363809	0.600421285	0.871991662	0.712042638	0.789796925	0.254226899	0.59566345	-0.027233317	0.634048287	0.785132943	0.902258696	0.110743646	0.785132943	0.917365413	0.528571197	0.398515112	0.835801225	0.722463495	0.555554377	0.816235875	0.071024035	0.909450318	0.670145738	0.281817504	0.121212026	0.684404476	1	0.725722687	0.487367297
240276_at	|AW290978	1.18E-23	0.857634145	0.56666888	0.344476958	0.899689663	0.764247669	0.578463618	0.953605806	0.793848623	0.292304413	0.657241853	0.848962702	0.742985437	0.465437126	0.84239658	0.480929374	0.67103536	0.769003163	1	0.905935094	0.377039054	0.901562152	0.503116474	0.784310387	0.610752558	0.631063535	0.070713274	0.839595205	0.934140103	-0.504086396	0.203173883	0.934140103	0.940627448	0.44235683	0.169440686	0.452609569	0.32659593	0.659684678	0.916401639	0.031246347	0.920235689	0.773175244	0.104506405	0.278079096	0.46333278	-1	0.857079871	0.411601347
217708_x_at	|AI734156	1.24E-23	0.391711402	0.529110874	0.705167219	0.405573737	0.708883418	0.198793006	0.982347601	0.826014558	-0.301230233	0.600065586	0.844975977	0.735053115	0.55114157	0.666688175	0.534454058	0.471655387	0.847165881	-1	0.467414949	0.609572271	0.389694053	0.687383748	0.678177954	0.574834125	0.613231518	0.14115724	0.655977815	0.874416107	0.52672389	0.60639635	0.874416107	0.937379188	0.668439047	0.124800537	0.994516468	0.661500695	0.71761146	0.813282255	-0.14956284	0.914092417	0.829149682	0.124084012	0.061275687	0.785929696	-1	0.875742651	0.639190104
214750_at	|PLAC4	1.24E-23	0.357020796	0.514259744	0.275071352	0.356945919	0.790853765	0.713028406	0.748501689	0.889297724	-0.327347025	0.691451524	0.688482686	0.599148342	0.511472999	0.805548143	0.45202958	0.341007211	0.831623347	-1	0.923998302	0.369973578	0.741250144	0.191753474	0.753497481	0.644460444	0.67329685	0.02484084	0.530523103	0.924836536	0.12558998	0.505552627	0.924836536	0.977346776	0.494788435	0.28497369	0.951159588	0.860904599	0.673178981	0.880548124	-0.140797357	0.964020337	0.407641868	0.310600696	0.298139921	0.675013393	1	0.777119513	0.826178578
1555995_a_at	|BI458826	1.26E-23	0.797776406	0.461422136	0.124714236	0.57958346	0.785787468	0.552216649	0.851525865	0.821920119	0.904296992	0.71282892	0.749453849	0.511019305	0.583839624	0.684439475	0.529240448	0.359706732	0.774446474	0	0.033522405	0.250884445	0.844131319	0.262841681	0.713229781	0.706433972	0.367340718	0.356505699	0.797017362	0.861209667	0.496468742	0.748022813	0.861209667	0.925161694	0.616312333	0.025690286	0.955333441	-0.43936491	0.933949701	0.883043348	0.002218533	0.876847075	0.80005251	0.191224023	0.195316901	0.753893399	-1	0.738425983	0.549591705
236593_at	|LOC100131303	1.30E-23	0.835246107	0.586437932	0.156423729	0.54261572	0.799615997	0.81038242	0.762593192	0.803746165	-0.206983511	0.507107554	0.515101652	0.680669739	0.248548432	0.457963597	0.466420671	0.307586473	0.776145813	1	0.948277231	0.663664839	0.802186975	0.676711034	0.811222188	0.423283271	0.731526747	-0.065158591	0.729023104	0.83830887	0.758663121	0.585889097	0.83830887	0.918426619	0.559933518	-0.153373032	0.953334926	0.808613254	0.392294007	0.851370511	0.57021567	0.899865534	0.76937879	0.099155738	-0.025870846	0.194022959	1	0.805352122	0.660344629
243321_at	|AA479749	1.33E-23	0.918013407	0.498255753	0.68641086	0.834504793	0.761593535	0.7168906	0.904544168	0.791880058	-0.509780123	0.66807263	0.858287185	0.743411399	0.282062418	0.422491822	0.357248739	0.331094791	0.812064401	1	0.969282662	0.067477727	0.688672439	0.753566294	0.862661499	0.657742746	0.405389847	0.422502542	0.765088383	0.802146511	0.355098108	-0.051416578	0.802146511	0.880006579	0.425790815	-0.447495135	0.847657413	0.353848797	0.794056465	0.815098327	-0.431568156	0.962761372	0.233613693	0.311795002	-0.191468187	0.639619007	-1	0.76358197	0.635587539
233598_at	|C20orf187	1.36E-23	0.774941831	0.605422728	-0.138735933	0.794871933	0.80545742	0.46538475	0.898004967	0.70110501	-0.044363861	0.656229428	0.964811572	0.629509601	0.266923492	0.494768258	0.398797251	0.666044187	0.739754986	1	0.544231461	0.601051338	0.740182783	0.621134968	0.832503697	0.597747065	0.611394292	0.10214977	0.722212154	0.768857768	-0.536443588	0.867262715	0.768857768	0.863187656	0.435377873	-0.190287384	0.826806009	0.100854469	0.606779738	0.835832808	0.350526356	0.916344793	0.822135566	0.190638708	0.109121766	0.485875499	1	0.80999778	0.54359832
231531_at	|C3orf24	1.36E-23	0.859343916	0.493902096	0.420425407	0.69267833	0.757413672	0.597138868	0.810151195	0.351876907	0.919672227	0.290465259	0.537176018	0.601478811	0.642677941	0.620733767	0.332991675	0.388325049	0.77916224	1	0.85024755	0.471258162	0.856838861	0.800535257	0.734351496	0.320142333	0.656637911	0.022713007	0.716206321	0.700384149	0.83841794	0.370180387	0.700384149	0.817817784	0.139852138	-0.188169576	0.114336435	0.344228219	0.629058433	0.635410655	0.763024733	0.932631896	0.335902235	0.438756087	-0.435980471	0.408204537	1	0.566878889	0.443737228
207051_at	|SLC17A4	1.42E-23	0.807686936	0.062715468	0.361847187	0.746022585	-0.044318944	0.289204132	0.907830773	0.896943451	-0.147668918	0.684200088	0.741654826	0.721302754	0.661511733	0.882155751	0.431805296	-0.548902562	0.799289929	1.000000004	0.867732025	0.563100085	0.800577154	0.647457181	0.615734363	0.675126986	0.392721638	-0.060925428	0.768073945	0.919770783	0.506014413	0.51855592	0.919770783	0.945843242	-0.203899508	0.220322293	0.940369057	-0.077523339	0.861491062	0.866014445	-0.352341828	0.881312728	0.573465304	0.370914509	0.251024884	0.667564643	1	0.838731911	0.459392097
233973_at	|LYZL1|LYZL2	1.58E-23	0.815080872	0.584735197	0.277897572	0.66964414	0.673147519	0.519479549	0.989967743	0.917147273	0.715378312	0.539425427	0.941608784	0.642835075	0.470647175	0.796769341	0.343190099	-0.122834976	0.732816692	1	0.402346596	0.658165312	0.783995677	0.26561652	0.75782071	0.54912111	0.424042582	0.391874358	0.872733389	0.129028811	-0.509082476	0.000661277	0.129028811	0.833969038	0.670368266	-0.10085585	0.741988499	0.788099426	0.690713151	0.904925246	0.543339898	0.859381809	0.768599646	0.222336309	-0.097817315	0.775706223	1	0.751485886	0.724152936
237692_at	|R98822	1.62E-23	0.793497348	0.504211146	0.82835473	0.735652713	0.732483191	0.81317358	0.997218574	0.853457793	-0.250315268	0.708958165	0.783329697	0.743243908	0.358187914	0.40166424	0.499668798	0.610135148	0.757609375	-1	0.822966522	0.001471755	0.88585868	0.707181748	0.863483744	0.672269593	0.568855578	-0.669829915	0.793671749	0.921561249	0.496812847	0.424378135	0.921561249	0.916394184	0.296523682	0.273511521	0.937345914	0.048181547	0.010386195	0.861993282	-0.037482467	0.922855758	0.856324797	0.08567341	0.022985961	-0.292743299	1	0.878964373	0.717074641
1559785_at	|TPPP2	1.64E-23	0.598002187	0.491371449	0.237195777	0.401584242	0.406713044	0.593414737	0.973278864	0.857248675	0.889104849	0.711024265	0.908023539	0.457696694	0.496519179	0.79704502	0.512258954	-0.305069404	0.752989358	0	0.94311093	0.422332543	0.741475877	0.555381105	0.876122239	0.653927646	0.638594158	0.32287562	0.634339175	0.90717888	-0.628993041	0.538987116	0.90717888	0.92514539	0.318581658	-0.251252737	0.986876697	-0.400568007	0.750046591	0.906382676	-0.011264465	0.933448854	0.772074033	0.187228806	-0.251333209	0.22794051	1	0.878108961	0.721904461
220826_at	|TCP10L	1.67E-23	0.839012865	0.439811528	0.630735556	0.886395129	0.69375032	0.288182916	0.996993258	0.554170012	0.271668225	0.578534803	0.505022008	0.68101115	0.350525871	0.838316607	0.136282763	0.520831071	0.714512218	1	0.961130716	0.61589039	0.487897322	0.620123162	0.664159078	0.505645697	0.637881312	0.079866378	0.908365518	0.90559311	0.455625676	0.342701272	0.90559311	0.874408807	0.521981079	-0.277549058	0.665404782	0.02741551	0.571196445	0.796110021	0.168178278	0.844654515	0.784419595	0.23724836	0.116507787	-0.58582105	-1	0.613989184	0.689755651
1559226_x_at	|LCE1E	1.79E-23	0.839857117	0.640735899	-0.216263224	0.875770056	0.681549429	0.285431839	0.60015414	0.760703764	-0.311680829	0.664880293	0.442733891	0.709449401	0.503354367	0.51827426	0.422801765	0.460686743	0.818093962	1	0.971677478	0.49153784	0.818209326	0.827694722	0.827328943	0.579057055	0.777133399	0.241011139	0.811582374	0.383848134	-0.195070231	0.519988322	0.383848134	0.909835299	0.186427332	0.501208191	0.958662226	-0.255992277	0.509477672	0.904574915	-0.145863341	0.927293415	0.887158085	-0.094782265	0.50579228	0.79447506	1	0.797919721	0.654223539
220424_at	|NPHS2	1.93E-23	0.858431652	-0.215811938	-0.045000512	0.758477881	0.773337251	0.451810323	0.322551496	0.714523823	0.945916973	0.670657582	0.700496351	0.683712802	0.418256162	0.759192241	0.555640258	0.479647983	0.590831413	1	-0.011432366	0.710107368	0.83048433	0.681211847	0.856159171	0.587588344	0.617675304	0.193510637	0.846930169	0.813347761	0	0.547830668	0.813347761	0.928586748	0.099712767	0.237760469	0.850819736	0.355089611	0.754822309	0.767159338	-0.037936359	0.852068368	0.402512209	0.282346331	0.202811329	-0.365235176	1	0.800686688	0.866571664
1559224_at	|LCE1E	1.97E-23	0.801071473	0.637705036	0.065981904	0.803767201	0.691121645	0.411669878	0.743508933	0.768296578	-0.015589431	0.671451016	0.884551623	0.578516272	0.629574091	0.592433851	0.669955201	0.497480774	0.816701232	-1	0.942516317	0.433492386	0.822184252	0.76402429	0.786101411	0.605158065	0.646663712	0.171231666	0.783937014	0.72845546	0	0.712243954	0.72845546	0.951780012	0.040743036	0.374291797	0.972427278	-0.081613157	0.566964147	0.887529543	-0.099543717	0.906685521	0.808563577	-0.071289641	0.460042642	0.7576764	-1	0.832760027	0.630827668
1552865_a_at	|IFLTD1	2.04E-23	0.89220862	0.492132263	-0.15789261	0.884381607	0.736672606	0.615238331	0.938129297	0.701149408	0.643543033	0.622656824	0.680763505	0.817604773	0.324065391	0.778795644	0.670210492	0.47720857	0.755406164	1	0.819628056	0.012238523	0.666604923	0.365607856	0.777002965	0.568724835	0.411326908	0.103353488	0.751186687	0.406931484	0.498731157	0.091090287	0.406931484	0.951649184	-0.081665653	0.409396397	0.897633805	-0.417381252	0.437742744	0.835586531	0.012850683	0.941845094	0.623295895	0.255176643	0.243694001	-0.207454017	1	0.770137144	0.584120644
237425_at	|LOC474358	2.08E-23	0.865934574	0.480956377	-0.167651741	0.900878981	0.72603125	0.333252713	0.338122725	0.912968828	0.954348681	0.722329162	0.902724578	0.798807211	0.569463499	0.790896891	0.522010705	0.405082549	0.744017503	1	0.799323875	0.24798719	0.808063613	0.717902369	0.890684744	0.679645944	0.707575639	0.482028176	0.823903129	0.168057006	0.469598117	0.134490074	0.168057006	0.953783874	0.046381104	0.144347588	0.974305147	0.026014208	0.617522306	0.896234809	0.888956146	0.929555177	0.538884392	0.141933133	0.210389493	-0.475040279	1	0.807168636	0.310476467
1556374_s_at	|BC039357	2.14E-23	0.770225513	0.656809914	0.037703361	0.790296389	0.750849279	0.618685293	0.556212925	0.885753086	0.087088368	0.727347768	0.631283625	0.699778232	0.116096074	0.721602854	0.565381136	0.417400559	0.806169875	0	0.685432315	0.285601792	0.808373509	0.432979597	0.866206905	0.671857948	0.500261417	-0.509864473	0.809938369	0.582521608	0.455625676	0.76171868	0.582521608	0.946707545	0.581186966	-0.363842953	0.984710139	0.601203882	0.486806245	0.840429511	0.24656461	0.832049132	0.710647216	0.254823991	0.086771459	0.173101785	1	0.893975557	0.773556268
240988_x_at	|AA207241	2.18E-23	0.936911931	0.256249268	0.58271274	0.879666486	0.221988371	0.837619582	0.982583242	0.677740125	-0.752439003	0.541732914	0.529336155	0.838591726	0.568879725	0.777686487	0.515293497	0.637496304	0.769879688	-1	0.968371664	0.770009011	0.880311239	0.816119903	0.359330413	0.575060778	0.626668599	0.173216557	0.869136653	0.852951055	0.526601885	0.501002346	0.852951055	0.941920118	0.275145443	0.547424136	-0.254824915	0.721646824	0.457017563	0.425284616	-0.084378145	0.948487277	0.562492643	0.397458608	0.082813133	0.366202186	-1	0.794831586	0.674731379
1564306_at	|AL832493	2.20E-23	0.839678468	0.465927338	0.734566655	0.863807917	0.505211785	0.662018911	0.990429402	0.687821368	0.495407968	0.538266357	0.705381109	0.701246522	0.628337627	0.418480727	0.450992722	0.578207911	0.711867471	-1	0.952361699	-0.083595339	0.851610852	0.46699626	0.823199741	0.52295593	0.576980137	-0.197230122	0.824388595	0.591458743	0.322206446	0.492371582	0.591458743	0.852766553	0.08761506	0.696929402	0.93988481	0.452056999	0.815952	0.749277601	0.286987813	0.501957803	0.7338755	0.281936495	0.629441988	-0.486378388	-1	0.799967968	0.832045134
1564336_at	|AK056734	2.23E-23	0.86061022	0.509882241	0.261057523	0.849855185	0.782899885	0.722833503	0.911819007	0.706223617	-0.320321135	0.631419605	0.736316526	0.822737698	0.505789054	0.86362028	0.385059052	0.5778521	0.782794766	1	0.936017707	0.281112106	0.827045921	0.644160472	0.84664726	0.55842806	0.695659091	0.415004214	0.889419646	-0.040341829	-0.237146623	0.625548669	-0.040341829	0.948345609	-0.017516074	-0.116177928	0.958945437	-0.757726148	0.34626815	0.856823778	-0.514163787	0.923017779	0.815387865	0.182712525	0.252237297	0.779385108	-1	0.745427356	0.677866468
241286_at	|LOC100508709	2.24E-23	0.652113208	0.65898941	0.572425625	0.488020208	0.440694737	0.762303076	0.870310291	0.786630035	0.767965944	0.666349428	0.9109676	0.766449058	0.24711353	0.662222546	0.322545912	0.232513289	0.652799467	1	0.899458591	0.568375745	0.588933844	0.608733816	0.787207199	0.661570407	0.570638726	0.473908516	0.667750127	0.290930354	0.583936722	0.067534068	0.290930354	0.920877248	-0.268983615	-0.185679259	0.969915402	-0.472575823	0.732996474	0.77268123	-0.526265268	0.902460967	0.803591955	0.348417375	0.330972851	0.551507803	1	0.869793694	0.656909474
1570388_a_at	|LOC440896	2.25E-23	0.238233511	0.568152477	0.397662095	-0.125207383	0.750216815	-0.184702688	0.972135086	0.809100321	0.92012011	0.379738896	0.697198289	0.796447861	0.770694162	0.71955187	0.457848249	0.462945184	0.771464122	-1	0.977828087	-0.086292967	0.767122397	0.516468147	0.708270747	0.474774034	0.781469401	-0.11578907	0.532901203	0.620838774	-0.752061089	0.320353845	0.620838774	0.860820745	0.541599326	-0.197105241	0.98188627	0.339300311	0.767322587	0.623836382	0.097080265	0.875922288	0.666948363	0.467775694	0.211855224	0.569561096	1	0.26805804	0.682849842
1557789_at	|BC009643	2.26E-23	0.947751457	0.554451003	-0.148024852	0.881923785	0.740350887	0.759567831	0.643976223	0.647649589	-0.177618625	0.659190869	0.852209297	0.794659961	0.370057351	0.724002576	0.286181216	0.64642841	0.755395838	1	0.712838862	0.293932748	0.869324571	0.751514168	0.910762605	0.656975204	0.730662587	0.229716354	0.881194925	0.910078729	0.740946134	0.804094302	0.910078729	0.915811694	0.248153197	0.400466162	0.449644663	-0.216301016	0.821126653	0.877392898	-0.353502823	0.936426278	0.844847989	0.006121079	0.295106485	-0.014032738	-1	0.801185836	0.650115258
1566514_at	|CWF19L2	2.33E-23	0.769102184	0.518076367	0.50141657	0.754549708	0.777009974	0.565588459	0.998915889	0.754387059	-0.735643	0.651901227	0.418700266	0.807166091	0.417173843	0.726038694	0.634907929	0.528270597	0.759094493	0	0.400880564	0.192488804	0.448445809	0.747655702	0.757633744	0.611382527	0.728128346	0.459543728	0.787557976	0.914584598	0.02507464	0.556099525	0.914584598	0.946655101	0.395257382	-0.117862328	0.959948205	0.756337021	0.694228761	0.896316613	0.11867955	0.909112401	0.316975595	0.413347433	-0.065980656	0.971514593	1	0.813032076	0.753616721
1561624_at	|BC038762	2.37E-23	0.806549998	0.233705782	0.253281244	0.830754775	0.783468672	0.613278336	0.667666148	0.85842775	-0.424532586	0.675988881	0.672785168	0.614145016	0.480035582	0.735716321	0.565099414	0.378131756	0.730674575	1	-0.255544419	0.681626617	0.740749968	0.729643159	0.82754798	0.60720765	0.610591688	-0.013443939	0.865776873	0.773610056	-0.738749309	0.374597594	0.773610056	0.926870551	0.311739242	0.576980585	0.937151125	0.696979951	0.754029159	0.701708014	0.09505043	0.85463163	0.394351782	0.233237594	0.33928909	-0.369464298	1	0.860485227	0.717959942
216051_x_at	|AK022045	2.40E-23	0.927953401	0.429425922	0.781344514	0.924118348	0.148549864	0.11457646	0.907186391	0.653138009	-0.114703514	0.626858188	0.72250926	0.592531701	-0.225096308	0.816459093	0.356113452	0.63085935	0.731432724	1	0.78112859	0.532590365	0.945260312	0.775711908	0.488772409	0.628041425	0.753605699	0.337642241	0.914421169	0.884493362	0.572687414	0.502434336	0.884493362	0.598478204	0.415803645	0.277875983	0.018205517	0.884625556	0.595589617	0.761673638	0.342333663	0.785172474	0.738834811	0.010283256	0.292298687	0.658138458	-1	0.890265689	0.758540424
231105_at	|BE503401	2.42E-23	0.823827391	0.485123794	0.576099043	0.764264947	0.456357147	0.501825651	0.970227642	0.886117231	0.942203101	0.562425052	0.875593743	-0.036411517	0.41347438	0.710054812	0.418707824	0.207884835	0.658591089	1	0.766688605	0.84871819	0.76676132	0.595840702	0.801915308	0.503234902	0.563093362	-0.145211397	0.750574256	0.86513035	0.499044622	0.377477662	0.86513035	0.919535899	0.31503066	0.213924778	0.974824805	0.785066908	0.811232033	0.845808532	0.926040309	0.805705897	0.597331947	0.164209056	-0.017088962	-0.117585191	1	0.627031478	0.329971863
220461_at	|PCNXL2	2.61E-23	0.844151748	0.47507309	0.135413458	0.826076999	0.741473274	0.690722095	0.589025928	0.862487978	-0.508907345	0.724369471	0.743802042	0.675359185	0.62570214	0.700213378	0.50873873	0.571870556	0.760918599	0	0.365711194	0.646384489	0.936278576	0.25852659	0.880460371	0.679201239	0.525795924	-0.083614176	0.847275273	0.778794999	0.076009337	0.776508123	0.778794999	0.883571385	0.273974326	0.718663437	0.930689373	0.43199131	0.636834342	0.839749703	0.339569642	0.642715937	0.730231252	0.091460981	0.593551968	0.505750877	1	0.77261466	0.823439955
224289_s_at	|FKSG83	2.65E-23	0.887314868	0.401857238	-0.033004114	0.866044078	0.703358684	0.747387088	0.954765085	0.852743315	-0.34722897	0.449884518	0.571255861	0.672158483	0.078643681	0.541057675	0.336029743	0.531352797	0.744370398	-1	0.829250386	0.255822415	0.733723685	0.823148803	0.922827045	0.38082313	0.553032226	0.397661048	0.843618483	0.769278509	-0.322903322	0.766106555	0.769278509	0.867536725	0.020594156	0.274884967	0.92766988	0.5887405	0.751939903	0.91222923	-0.0600047	0.839900539	0.711590616	0.20677472	-0.127184371	0.575766386	-1	0.761105351	0.716180847
1553541_at	|LMX1A	2.69E-23	0.798320472	0.538574797	0.334037234	0.794539296	0.756228959	0.75138918	0.557397894	0.537212679	0.187233043	0.724619261	0.752720022	0.522558601	0.597152488	0.790736381	0.24746762	0.502438439	0.746219726	1	0.899551457	0.506994766	0.670423326	0.690015231	0.855535108	0.655413371	0.610545009	-0.108151957	0.737304165	0.884214473	0.525356064	0.480363538	0.884214473	0.919021036	0.179184166	0.165360452	0.953431895	0.404341683	0.461472897	0.230010252	0.002573117	0.915484923	0.551304859	0.090726458	0.130029344	0.210142338	1	0.930743363	0.32366151
240696_at	|AW665375	2.77E-23	0.382295485	0.584366919	0.441007825	0.589704603	0.7369541	0.550823083	0.825231877	0.765263703	0.341541072	0.527664687	0.339755303	0.805217549	0.294372598	0.367633894	0.475406836	0.460749467	0.777508237	-1	0.87866814	0.60642512	0.727646371	0.637354424	0.891898049	0.479063987	0.745196013	0.365087756	0.791075505	0.447174396	-0.201910462	0.844248108	0.447174396	0.932881999	0.128866858	-0.05200303	0.823771974	0.498113605	0.834893199	0.800224371	0.286295421	0.929351643	0.723146911	0.317212651	0.352352142	0.536621787	1	0.794285321	0.747098657
215484_at	|AF070538	2.86E-23	0.710515532	0.52439941	0.234894999	0.780664181	0.844773027	0.122724161	0.486385768	0.747495507	-0.258845034	0.713222819	0.800767984	0.501673238	0.259467752	0.735737439	0.576567169	0.568057908	0.749283116	1	0.929082537	0.542994983	0.386655571	0.507681825	0.833646907	0.661885051	0.573006458	0.36275441	0.729814893	0.823948687	0.051148134	0.576283391	0.823948687	0.95538173	0.34417379	0.402134681	0.931089697	0.123362641	0.438018584	0.857683865	0.060869367	0.858248479	-0.304934015	0.09072834	0.525599993	-0.418967148	-1	0.78956152	0.307729641
217158_at	|LOC442421|LOC728297	3.19E-23	0.783978415	0.44206111	0.633220528	0.710528726	0.767599058	0.586986839	0.938640718	0.701973355	-0.582556494	0.367558328	0.652875759	0.558364274	0.390287758	0.750985617	0.230968904	0.412167757	0.804905121	1	0.888404966	0.616057697	0.814855725	0.829650932	0.779443787	0.256572704	0.440090298	-0.193409035	0.802121692	0.817398693	-0.692264336	0.610465234	0.817398693	0.887556595	0.596104626	-0.354892993	-0.974135406	0.252702822	0.544992399	0.54470704	0.193290873	0.913562338	0.547520791	0.288815886	0.254874314	-0.560324495	1	0.455495576	0.60549493
1561532_at	|BC043434	3.30E-23	0.788002832	0.606013327	0.34075991	0.727666687	0.691042047	0.648618297	0.942420066	0.8668623	0.325926854	0.692322883	0.627174142	0.702339006	0.177927697	0.730483173	0.239862118	0.420769879	0.706305781	1	0.831234031	0.39831131	0.713104478	0.834884793	0.674543869	0.633073499	0.544538438	0.62009934	0.815770843	0.93480165	0.727493552	0.390887492	0.93480165	0.833329136	0.84385194	-0.190155414	0.836100486	0.933966737	0.31421678	0.786965028	0.055106321	0.96999923	0.672295141	0.170012385	-0.031154706	-0.007264177	1	0.808687789	0.495617878
1554129_a_at	|ADIG	3.33E-23	0.567602675	0.475988539	0.562578609	0.789459334	0.641991918	0.563830725	0.536179611	0.859361775	0.256715332	0.562024098	0.57868322	0.602448194	0.536364689	0.561754726	0.450737677	0.043765729	0.773162622	1	0.982337464	0.584696547	0.792539345	0.626539526	0.57769178	0.535105604	0.515243195	0.100622935	0.622698158	0.902248092	0.531675121	0.729875487	0.902248092	0.92944688	0.499741846	0.38811495	0.970508411	0.000579665	0.532624864	0.770289851	-0.06286223	0.856112099	0.596955887	0.253126137	0.197613096	0.55170892	-1	0.831008218	0.208679083
231595_at	|LOC100129827	3.38E-23	0.884309505	0.381572403	0.273032251	0.926401059	0.731578193	0.574526432	-0.294264516	0.782295104	0.953861884	0.502330671	0.74317326	0.793381762	0.778768038	0.790300117	0.489630173	0.482087782	0.756377965	1	-0.330056306	0.475026284	0.794676763	0.824728326	0.732596373	0.499935493	0.555206835	0.079228969	0.710865846	0.879654876	0.39919667	-0.052038777	0.879654876	0.935902663	0.052503373	0.458208137	0.240139802	0.583195983	0.604531721	0.742368366	0.35970055	0.939132079	0.749982316	0.110577365	0.423804506	0.334461416	1	0.672656164	0.031879186
220853_at	|GTDC1	3.42E-23	0.901338294	0.592310756	0.089660209	0.935389659	0.721702181	0.665466976	0.944494905	0.664211009	-0.086668294	0.591447907	0.44703562	0.779162879	0.727552217	0.146456563	0.40433324	0.56637405	0.709237647	1	0.037932217	0.080396784	0.839787015	0.772666582	0.814754018	0.519453852	0.516482258	-0.622307234	0.816942086	0.594080993	-0.759606	0.838248377	0.594080993	0.9134579	0.258697644	0.405401195	0.662476242	0.654088917	0.708098852	0.883686043	-0.311845675	0.92574015	0.721329474	0.294260076	0.505099876	0.587313048	-1	0.658509307	0.747455759
1561310_at	|BC041353	3.63E-23	0.903371591	0.385422397	0.054593147	0.82550148	0.844081428	0.719179992	0.792853936	0.864124434	-0.633018027	0.312402302	0.719957209	0.649001667	0.506723515	0.56378631	0.551257116	0.641056949	0.726586935	-1	0.992893836	0.532260072	0.774770208	0.841764719	0.904512634	0.322525031	0.667974279	0.311860872	0.738933181	0.581312181	0.224243658	0.660853302	0.581312181	0.847755722	0.166558892	0.726411048	0.815217904	0.278213576	0.671064704	0.849590417	0.486890399	0.920666856	0.238344622	0.243121234	0.207751674	-0.177909927	-1	0.859983181	0.584287884
1563945_at	|LOC284100	3.63E-23	0.728326115	0.601267048	-0.01237529	0.745265336	0.706531727	0.448569375	0.255635331	0.563199656	-0.435763596	0.519172272	0.806206195	0.582199285	0.670278503	0.558316556	0.283555319	0.479873753	0.717150182	1	0.679517546	0.475919213	0.768514353	0.791515302	0.784823857	0.50224657	0.635693944	0.395512613	0.766983007	-0.027660789	0.299367876	0.695033908	-0.027660789	0.879040518	0.3053432	-0.166461401	0.454155684	0.67277127	0.671319792	0.743001448	0.077384846	0.937233381	0.429961284	0.063899024	0.394182117	-0.366123364	1	0.756961203	0.645155724
237226_at	|AW242899	3.77E-23	0.116699614	-0.249628918	0.027761797	0.73408703	0.633250907	0.61956875	0.800744616	0.839783313	0.69765066	0.606362902	0.841407322	0.579044468	0.596782879	0.480347316	0.554468132	-0.306391622	0.813668268	-1	0.9049772	0.343800616	0.900437644	0.589859605	0.825314456	0.564061205	0.570587169	-0.397084001	0.41576468	0.963832448	0.598917327	0.633322097	0.963832448	0.907876235	0.318502426	0.243482378	0.975413669	-0.086847347	0.674542608	0.682262167	-0.036739484	0.803212802	0.449483068	0.270181948	0.452381776	0.697460898	1	0.876511111	0.329187783
1566956_at	|OR7E104P	3.84E-23	0.811426468	0.433786584	-0.125234599	0.8058353	0.708992525	0.525969658	0.673258534	0.755107521	-0.157186698	0.607045708	0.512254533	0.840523453	0.59059027	0.815501896	0.433072	0.566814026	0.816653188	1	0.840524254	0.22365808	0.798721407	0.612461546	0.793153049	0.612981376	0.777830298	0.204815683	0.790473814	0.628588785	-0.317850314	0.798005174	0.628588785	0.908737583	0.606993087	-0.117035918	-0.056537944	0.575369098	0.621090996	0.881516514	0.033215692	0.960220317	0.834502036	0.170748243	0.326485969	0.695397821	-1	0.826526656	-0.170532382
241064_at	|AI056879	4.04E-23	0.600703235	0.48837596	0.080490993	0.850981664	0.833578328	0.697627816	0.98883358	0.834142253	0.358241878	0.70340192	0.81078251	0.71791051	0.669855378	0.706264099	0.487257106	0.46176782	0.769752565	1	-0.016199633	0.58077123	0.820746028	0.490952367	0.843624054	0.65463188	0.49295283	0.384640507	0.811697948	0.415462983	-0.410669562	0.611843657	0.415462983	0.91998427	0.308396034	0.095698301	0.508627194	0.367396379	0.2881915	0.876862546	-0.028665764	0.950040091	0.838088143	0.334948061	-0.090565488	0.032981115	-1	0.817249065	0.529479725
207380_x_at	|NOX1	4.08E-23	0.925850512	0.691174058	-0.054503777	0.920038823	0.699439463	0.490016409	0.972698524	0.861935725	-0.105736515	0.554389954	0.60173864	0.690982023	0.490639335	0.850347933	0.213647737	0.166793592	0.807297184	1	0.973882176	0.685311777	0.748791234	0.698599743	0.772877987	0.498848368	0.668070392	-0.131054366	0.852889974	0.900242589	0.496960582	0.666203615	0.900242589	0.95497337	0.144753396	-0.625094279	-0.121912821	0.610574201	0.428975212	0.909956074	0.56508016	0.940421493	0.399382754	0.318715943	-0.028984127	0.730686418	-1	0.776967138	0.613807563
210603_at	|NAA11	4.44E-23	0.844891185	0.663893918	0.093474843	0.805251311	0.734691505	-0.026360284	0.986032094	0.800529092	0.927883719	0.548263551	0.725057317	0.725668755	0.178911469	0.811281106	0.418490628	0.610064109	0.72137266	1	0.8223842	0.19065377	0.657626595	0.800479591	0.811824575	0.490949528	0.685508554	-0.330302567	0.766383449	0.524234589	0.80748093	0.589987693	0.524234589	0.917897028	0.483614278	0.057743869	0.931557291	0.40163229	0.768135951	0.802891574	-0.241833079	0.938473478	0.647800188	0.11189376	-0.024554887	0.630704173	1	0.580835273	0.789680832
234834_at	|AF233648	4.63E-23	0.858113394	0.368389659	0.491920135	0.881179963	0.555811775	0.449152299	0.827688025	0.766096497	-0.420460275	0.64187491	0.62076489	0.623143224	0.111704895	0.799827765	0.564556242	0.58496167	0.782773543	1	0.944960163	0.750866792	0.780555746	0.738593296	0.800333323	0.576745465	0.731740402	0.360015675	0.847278433	0.684464918	0.134169683	0.450839294	0.684464918	0.96637555	0.611629584	0.39588215	0.481629384	0.882326007	0.796210004	0.568135438	-0.003548833	0.90417785	-0.071118934	0.086073329	0.471102609	-0.435217665	-1	0.747222948	0.36448053
237913_at	|LOC100506348	4.74E-23	0.582744108	0.578613875	0.606840899	0.835380183	0.791910518	0.863830257	0.967191943	0.901739441	0.540188873	0.725843363	0.510130045	0.487941925	0.647881618	0.664570511	0.25185531	0.221867549	0.740104699	-1	0.940049392	0.615842526	0.771020371	0.632887302	0.630792674	0.672496457	0.814056808	-0.038892447	0.716226054	0.051672725	0.279004359	0.122478237	0.051672725	0.908055835	0.596091115	0.140110322	0.915048033	0.916308444	0.490792262	0.767072789	0.598169865	0.63054512	0.605134434	0.283637005	0.189552769	0.591230233	-1	0.897333763	0.251764899
1561061_at	|BC043282	4.74E-23	0.883118962	0.642299053	0.303629475	0.909952156	0.710709535	0.592532597	0.911982798	0.80162709	-0.481114509	0.577467428	0.762659214	0.795781265	0.285610073	0.748057209	0.389984145	0.594454565	0.817510504	1	0.969834513	0.555403784	0.820121613	0.691877684	0.905701234	0.520822147	0.671416716	-0.182573566	0.804743238	0.831976124	-0.531211962	0.784772234	0.831976124	0.964956894	0.264376669	-0.273346557	0.628006144	0.436696203	0.596652541	0.860171239	0.032395189	0.860461386	0.821042487	0.180737012	0.118440797	0.095956251	-1	0.754714586	0.886992173
240501_at	|BE217929	4.81E-23	0.721242812	0.408011374	-0.11324054	0.855402974	0.751241518	0.73056197	0.960923462	0.896554973	-0.753155417	0.704828275	0.558068674	0.721227825	0.19635987	0.753294137	0.463719287	0.279749659	0.796188242	-1	0.913001991	0.409157214	0.830950295	0.595949136	0.746195616	0.63387869	0.57647395	0.31953316	0.828522758	0.672565798	-0.65504768	0.579833851	0.672565798	0.957098915	0.324618085	-0.021028266	0.672342464	-0.459276451	0.447852299	0.76492798	0.017890855	0.91354964	0.331366717	0.167015758	-0.02990917	0.390138226	1	0.796996316	0.478804637
1557633_at	|POM121L8P	4.88E-23	0.907412629	0.326847172	0.028360682	0.859366307	0.775100024	0.538879348	0.994494363	0.488350806	0.943382151	0.50235728	0.80579259	0.696661307	0.359879379	0.608717477	0.364067707	0.637733724	0.76777773	1	0.813469302	0.660120277	0.81324962	0.694306829	0.819913832	0.443558218	0.315219025	0.151174219	0.808050609	0.845527791	-0.750198913	-0.171697849	0.845527791	0.933178837	0.438090005	0.147592892	0.565983043	0.726599162	0.732008531	0.749310185	0.187803163	0.897895665	0.674015854	0.050523594	0.068020309	0.719902354	1	0.707755238	0.653743906
215430_at	|GK2	4.90E-23	0.440080294	0.615352308	0.367267504	0.52031336	0.728262226	0.814855671	0.928657025	0.840320814	0.951457157	0.564899401	0.4803555	0.387170724	0.604124188	0.548675487	0.435896178	0.414386791	0.684318117	1	0.77635547	0.282193994	0.884284409	0.27759976	0.689533958	0.511871859	0.390559441	-0.340753273	0.836705237	0.894904631	0.379230553	0.769315683	0.894904631	0.909697161	0.308585342	-0.02654923	0.96165946	-0.410703987	0.711101612	0.883531562	0.984514803	0.929374855	0.523306055	0.036637065	0.022363485	0.578650364	1	0.720666975	0.597507604
221445_at	|OR1A2	5.07E-23	0.679116695	0.624764087	0.188791865	0.649696602	0.752792724	0.623856599	0.973308069	0.754341959	-0.207890911	0.622926884	0.856095885	0.636084764	0.326383543	0.774246197	0.185677303	0.35762693	0.663230754	1	0.590426181	0.561312256	0.796645695	0.446359114	0.821251794	0.610685229	0.411426978	0.401931726	0.516808442	0.965488841	0.047141532	0.58996427	0.965488841	0.954187438	0.298685615	0.804468325	0.912398267	0.959853453	0.484682953	0.855780503	0.539369224	0.901451593	0.67822738	0.16088303	0.501146841	0.424482672	1	0.823323504	0.612365224
1559624_at	|STK32A	5.10E-23	0.816865249	0.542918458	0.607973009	0.820386466	0.734281334	0.216270297	0.919215676	0.754537627	-0.535832742	0.505856228	0.953994598	0.54828389	0.802442663	0.458541233	0.230998074	0.509985742	0.715844178	1	0.762235897	0.408717743	0.665743715	0.417343888	0.78601803	0.482695788	0.644352842	0.144977493	0.72824626	0.774728686	0.897647965	0.485601455	0.774728686	0.889001566	0.552100979	0.222457487	0.740206711	0.886189484	0.514468426	0.865819285	0.640851344	0.882361723	0.940620022	0.100779042	0.171087137	0.443262387	-1	0.697623617	0.428400551
217358_at	|DNAJC16	5.16E-23	0.39713031	0.302685129	0.079803691	0.533308014	0.682980692	0.401056523	0.764163755	0.869762223	-0.437891313	0.593451306	0.818682503	0.716320283	0.80898522	0.745419855	0.431771244	0.675019449	0.815725007	1	0.905974356	0.486499558	0.810438619	0.740252779	0.702839317	0.586883957	0.856821026	-0.092286902	0.617588034	0.830085084	0.595553412	0.75341031	0.830085084	0.935496274	0.69857129	-0.256626353	0.958435665	0.059366562	0.493370213	0.94795472	0.028826501	0.925479193	0.359406845	0.241917522	-0.140115833	-0.272515311	-1	0.731595055	0.679322932
216738_at	|AK024553	5.22E-23	0.762958393	0.569717808	-0.190104572	0.723175484	0.746019048	0.541178742	0.979403309	0.778439534	-0.295508658	0.543504812	0.751592087	0.681969696	0.465469187	0.847767352	0.576867227	0.418962548	0.788102676	1	0.508562988	0.163108412	0.782787228	0.472869441	0.858396376	0.523463081	0.66371188	-0.037916293	0.767189563	0.931567468	0.028207108	0.342513841	0.931567468	0.964329814	0.374293231	-0.092148734	0.467114202	0.673564085	0.623611883	0.819063855	-0.067739658	0.897038102	0.511518533	0.337006717	-0.004686427	0.789588034	1	0.717219471	0.696838269
237129_at	|CEP152	5.97E-23	0.705409665	0.406259436	0.036702464	0.779891122	0.721677034	0.656722161	0.86547424	0.850081349	0.944339601	0.528300509	0.918750176	0.788956644	0.772670631	0.40116512	0.367417509	0.358028851	0.726044741	0	0.22763275	0.441814324	0.714773497	0.711837355	0.886119036	0.497391454	0.773984043	0.144065569	0.76682735	0.788368171	-0.872232647	0.570393189	0.788368171	0.880862743	0.195692194	-0.709476298	0.873756044	-0.485022733	0.852213088	0.913348198	0.67856678	0.96498098	0.798638174	0.158634758	0.088560817	0.413507564	1	0.77599403	0.844272817
1566938_at	|AK000016	5.99E-23	0.863278385	0.554407023	0.329278385	0.9287137	0.723707014	0.35690554	0.982980828	0.777687776	-0.090456324	0.534687752	0.609751778	0.754007391	0.032560116	0.554395366	0.474982297	0.587142857	0.746561543	1	0.895617557	0.399748258	0.476157469	0.728896348	0.839463762	0.455396181	0.671716818	0.08283741	0.712207372	0.830583466	-0.487630704	0.812493477	0.830583466	0.865454712	0.022020755	-0.097891569	0.902231853	-0.137613326	0.519032034	0.867655631	0.562632393	0.893686639	0.558925847	0.359605013	-0.043062316	0.70427616	0	0.852001913	0.712939847
231338_at	|C15orf55	6.38E-23	0.755460717	0.314413442	-0.180528867	0.661422263	0.723548405	0.530276283	0.393616535	0.844435338	0.797973119	0.479982758	0.717480794	0.423102686	0.608324693	0.828306	0.397426767	0.063138647	0.746583683	-1	0.94270539	0.480229353	0.607555743	0.727035081	0.705455695	0.484090014	0.491742802	0.314913466	0.719610604	0.790260621	0.354836094	0.848979226	0.790260621	0.894172238	0.121919585	0.367220029	-0.181291407	-0.10550152	0.544878043	0.76924682	0.316785489	0.942460984	0.853904611	0.29205425	0.197847536	-0.054751895	0	0.714984603	0.038076758
1563728_at	|NCRNA00032	6.40E-23	0.755308875	0.540207213	0.535817549	0.759580042	0.678360342	0.64937451	0.999224704	0.662125943	-0.575204972	0.54452785	0.651104529	0.591640158	0.432979475	0.396782786	0.446511967	0.613974825	0.756440513	-1	0.931133473	0.839918717	0.835672764	0.813457712	0.765957364	0.507373202	0.799536139	0.627030182	0.818983926	0.730659074	-0.379230553	0.211416953	0.730659074	0.858469242	0.324261874	-0.024290077	0.767503156	0.78591305	0.503288451	0.794777765	-0.458288371	0.913112481	0.620123901	-0.077774619	0.335001436	0.098951383	0	0.677766206	0.45309728
1557666_s_at	|C9orf98	6.87E-23	0.728613049	0.359749196	-0.310864246	0.711006132	0.710767843	0.33547513	0.236320291	0.853025452	0.134729997	0.65925993	0.669985596	0.682450094	0.743164767	0.658045112	0.633478215	0.582133374	0.798910875	1	0.864130717	0.52729174	0.801947265	0.704243092	0.864321747	0.623193439	0.682312787	0.453876553	0.817145536	0.820498667	0.377511431	0.06203061	0.820498667	0.937764197	0.48909514	0.771046807	0.969378866	0.480210969	0.770257021	0.878153381	-0.275758341	0.846296701	0.299716862	-0.050916045	0.246105735	0.506560092	1	0.815812241	0.64685522
1563063_at	|BC038529	7.19E-23	0.707571965	0.550501429	0.57763297	0.681495102	0.696903082	0.417903923	0.99985559	0.65010892	-0.119412855	0.620112984	0.809110315	0.593546088	0.356568506	0.764579067	0.300740051	0.274754353	0.609178924	1	0.851380582	0.081650763	0.748282224	0.258198473	0.721393595	0.587603266	0.522958439	-0.240543568	0.761773553	0.924188614	0.464422247	0.134610383	0.924188614	0.916437047	0.070425823	0.00407269	0.594112524	0.074980732	0.537823963	0.749827564	-0.470984874	0.761418479	0.624567057	0.142715596	0.23203927	0.435588084	1	0.783779724	0.389098998
1562257_x_at	|LOC728392|NLRP1	7.28E-23	0.804851114	0.531329055	-0.093591005	0.872540652	0.767447728	0.776291948	0.693151501	0.840281626	-0.562700241	0.729493565	0.615391101	0.676024962	0.405028774	0.797633228	0.710372125	0.656414415	0.740509924	1	0.53988939	0.264805829	0.729287255	0.577111547	0.723164308	0.679018339	0.617688803	0.626078452	0.789906896	0.705727892	-0.843685366	0.189104748	0.705727892	0.963772096	0.022260949	0.543499069	0.970780456	0.006724378	0.277425468	0.890804596	0.123177998	0.609971681	0.622082468	0.096618263	0.272839064	0.340376462	1	0.866189341	0.759129326
240831_at	|AW070342	7.34E-23	0.478894739	0.590908688	-0.303826352	0.345109498	0.806746505	0.848455653	0.969331028	0.878952069	-0.455818527	0.640151059	0.590047576	0.771810577	0.298802104	0.675274153	0.558678933	0.529436281	0.792673587	1	0.865090483	0.686624265	0.859927974	0.735942369	0.852523334	0.608051807	0.412887941	0.150040439	0.708293794	0.802517459	0.473001897	0.329768035	0.802517459	0.957874207	0.559356642	0.457782278	0.98552779	-0.075650695	0.46435111	0.8754189	-0.388473655	0.939317694	0.510737211	-0.017856235	0.30956281	0.527184375	-1	0.848957127	0.297393082
1556292_s_at	|POM121L12	7.39E-23	0.918841674	0.601879219	0.20893798	0.873171634	0.702428225	0.152664147	0.65218691	0.422262694	0.848513075	0.612668929	0.437707928	0.805613687	0.335022448	0.83009346	0.521033153	0.527599381	0.757189979	-1	0.917733226	0.578957957	0.706403493	0.83908154	0.881496597	0.58443435	0.549735831	0.334453458	0.892158254	0.524209005	-0.738749309	0.690824678	0.524209005	0.863770882	0.09203171	-0.439755395	0.917436023	-0.550949358	0.317156543	0.414896157	-0.188421907	0.851481822	0.618933389	0.318753643	0.339555033	0.921083194	-1	0.756345946	0.816946735
220422_at	|UBQLN3	7.41E-23	0.471445579	0.515139245	0.221052032	0.386526873	0.639049896	0.680774671	0.981999607	0.866282318	0.945672329	0.575255561	0.666003315	0.702262871	0.660664144	0.59383092	0.078723235	0.195661318	0.721416117	1	-0.061310199	0.092280864	0.71779345	0.511304009	0.769577418	0.514836148	0.527786564	0.496482519	0.671222429	0.930651121	0.529792609	0.291742907	0.930651121	0.560264394	0.256924766	-0.33681844	0.095994897	-0.62648746	0.803203475	0.797990874	0.980743057	0.940072259	0.650598886	0.190830538	-0.049066213	0.425235076	1	0.810575085	0.598715471
216579_at	|GJB4	7.83E-23	0.83970889	0.517635943	-0.058324303	0.790170602	0.799003505	0.739970133	0.875688947	0.849866777	-0.621779682	0.675671934	0.829260915	0.753693426	0.499770585	0.826060779	0.497311159	0.190027369	0.755111337	1	-0.657283237	0.770004703	0.811498963	0.684194563	0.708735094	0.599286273	0.683554893	0.022937849	0.786007525	0.647242231	0.34041725	-0.268328852	0.647242231	0.93185034	0.239316248	0.069098565	0.852670293	0.235606499	0.62604982	0.838631568	0.451971029	0.87294949	0.26078634	0.380598758	-0.134900858	0.284893419	-1	0.886232365	0.114338324
243944_at	|AI218254	8.19E-23	0.802307366	0.575460001	0.294721301	0.841335359	0.710790571	0.625534833	0.919523404	0.853475919	-0.578389075	0.711727988	0.808512687	0.795326731	0.377392149	0.735766213	0.027960105	0.619817957	0.743049589	1	0.885928223	0.135986271	0.849623188	0.797035749	0.680396424	0.675487562	0.663152463	0.285557826	0.774125064	-0.054417808	0.792040657	0.566069017	-0.054417808	0.910886393	0.121859649	0.015259651	0.893813945	-0.26732558	0.563581345	0.912460702	0.191285611	0.781180155	0.893386124	0.209288809	0.378007812	0.834054965	-1	0.805155705	0.100710659
221303_at	|PCDHB1	8.46E-23	0.806448079	0.474476166	0.028553474	0.72902739	0.694506584	0.567645293	0.702181607	0.601971791	-0.261185212	0.461092958	0.74459262	0.695096468	0.36228163	0.655537617	0.54491869	0.244355402	0.708438996	1	0.778755712	0.158783014	0.83930396	0.662124857	0.831944687	0.422345244	0.683274275	0.27726832	0.79630437	0.907711981	-0.16153626	0.64581168	0.907711981	0.941246367	0.345565715	-0.15821098	0.953765665	-0.40834659	0.751409886	0.648233884	-0.140986548	0.831994173	0.691584947	0.274215782	-0.013690782	0.707491089	-1	0.717892432	0.674311866
1555990_at	|C22orf42	8.59E-23	0.551862195	0.46421818	0.698867684	0.319353287	0.119517085	0.544317682	0.845843424	-0.120562675	0.724243609	0.54027756	0.787424641	0.543070527	0.601570305	0.658813121	0.007609693	0.574807476	0.7353395	1	0.899450468	0.463099186	0.864761866	0.571920766	0.89328021	0.466676428	0.392882339	-0.103396269	0.230554062	0.889090688	0.373334109	0.719135354	0.889090688	0.858886579	0.365964389	0.294408935	-0.039790506	0.470966789	0.695229297	0.2594608	0.823622323	0.851793561	0.785491333	0.083664615	0.26596939	0.587845645	1	0.255613001	0.71490312
240507_at	|AL042505	9.14E-23	0.775528008	0.463792662	0.353257667	0.895658959	0.856428293	0.148832525	0.861149535	0.167026913	0.95079585	0.549848257	0.62067086	0.803199207	0.359969111	0.915301653	0.285596327	0.541925463	0.778871032	1	0.837656476	0.559422457	0.665888763	0.500237528	0.83467981	0.503813665	0.706597279	0.285203334	0.869989194	0.290895005	0.466951343	0.392327873	0.290895005	0.849404427	0.262228059	-0.100087061	-0.779996702	0.097226643	0.346673966	0.673940358	0.909218202	0.89879921	0.359388053	0.314631452	0.297713098	0.844641294	1	0.573833438	0.109585725
1564209_at	|LOC282980	9.30E-23	0.813747602	0.536231727	0.394317944	0.900765993	0.640236538	0.208484034	0.975360869	0.848194554	0.351762583	0.643949804	0.686028075	0.57029613	0.370449255	0.737463173	0.579978309	0.533140529	0.7921767	0	0.155670477	0.788000606	0.635524514	0.741054494	0.859082295	0.651739979	0.659441714	0.285484163	0.834585314	0.602708267	0.379230553	0.673317219	0.602708267	0.920989441	0.634502707	-0.076183602	0.860535336	0.257756369	0.380704464	0.874494253	0.187090934	0.907557881	0.323855555	0.383899113	0.338747572	0.381292996	1	0.900023833	-0.113675233
205602_x_at	|PSG7	9.32E-23	0.961645754	0.475127845	0.335950752	0.937323011	0.79197547	0.340635727	0.973198942	0.7355925	-0.515918701	0.716063717	0.742203157	0.738172761	0.841259586	0.681205387	0.662931942	0.526042924	0.796414148	0	0.650104453	0.34836248	0.689617008	0.437298314	0.898032061	0.686085534	0.576493315	0.338216857	0.886080429	-0.265558515	0.715595874	0.727104489	-0.265558515	0.947115532	0.734704564	0.15425753	0.94823424	0.283623894	0.237813936	0.848817358	0.092924703	0.938949674	-0.580113035	0.194439825	0.440621382	0.812792749	-1	0.81899021	0.059039782
1558903_at	|LOC284260	9.41E-23	0.779667193	0.47203457	0.559363804	0.67894101	0.64124071	0.543401447	0.990375274	0.547144313	-0.459427143	0.485241994	0.254450136	0.617964589	0.734781085	-0.024082799	0.560833369	0.497327405	0.7525782	-1	0.957894597	0.66036324	0.761148863	0.712899021	0.889978697	0.498334965	0.782842006	-0.319884782	0.702608604	0.847309611	-0.412870232	0.47041329	0.847309611	0.855137364	0.543353873	-0.199289923	0.587143535	0.62268351	0.703660047	0.73051168	-0.170137958	0.907476352	0.762043103	0.020821002	0.293269511	0.648968284	-1	0.683526984	0.571910828
1561065_at	|H40356	9.74E-23	0.672397069	0.500096205	0.753797513	0.710419986	0.617512602	0.67231137	0.911918155	0.398669181	0.010362401	0.422508914	0.360245175	0.792366845	0.503759397	0.796347708	0.215915622	0.477831052	0.833614844	1	0.650690819	0.321931452	0.786731978	0.831227553	0.8623805	0.484041355	0.631245275	0.228237324	0.701495574	-0.073970282	-0.494613217	0.564435992	-0.073970282	0.891882561	0.301074912	0.172699219	0.90856988	0.550730549	0.664037666	0.766620998	0.06794777	0.938244228	0.798071331	0.081639686	0.246169725	0.549164667	0	0.64203891	0.482537007
1553805_at	|C3orf49	9.79E-23	0.836377593	0.605881333	0.728308591	0.845181281	0.584770777	0.654175844	0.988534371	0.669760653	0.118977435	0.456898285	0.491499943	0.460890756	0.696879094	0.39923739	0.419508257	0.236903757	0.703697802	1	0.927851879	0.507783984	0.720970193	0.428951453	0.577762265	0.452383787	0.492684663	0.392269676	0.747177299	0.561180593	-0.66676469	0.461022317	0.561180593	0.927205636	0.396052236	0.361624253	0.009077346	0.623175828	0.822437631	0.870537345	-0.005661768	0.922533856	0.504715692	0.399430981	0.483500073	0.365011373	-1	0.667321487	0.677820029
242373_at	|AI733144	9.92E-23	0.864225836	0.396835616	-0.263388183	0.895850112	0.727901573	0.768849277	-0.033969981	0.743325647	-0.420089518	0.601972331	0.846792755	0.725784084	0.40142268	0.753509072	0.238082619	0.532051831	0.785524791	1	0.881325183	0.2803543	0.659450695	0.764816619	0.868205455	0.607682475	0.732344857	-0.018151455	0.885647434	0.315612844	0.2429859	0.817990598	0.315612844	0.934073812	0.128245927	0.147803462	0.935751576	-0.215050438	0.916366005	0.898070449	0.167221313	0.940064728	0.415357087	0.287894262	0.242138091	0.396637818	-1	0.798997604	0.628600274
1560472_at	|LOC338588	1.11E-22	0.883934773	0.663416867	-0.133777024	0.896151934	0.791235197	0.692310855	0.872625132	0.862072433	-0.285515114	0.628445818	0.600621625	0.73785687	0.125897578	0.649766506	0.617907425	0.349779877	0.727896561	1	0.81959499	0.485523818	0.900585252	0.693940526	0.877021427	0.615983576	0.689135983	0.618489909	0.885618719	0.729357956	-0.017854428	0.398420173	0.729357956	0.934553818	0.05591393	0.318932219	0.862778214	0.687411177	-0.019100143	0.852084808	-0.156831607	0.958804424	0.597689204	0.316462729	0.36659873	0.024999485	1	0.811266184	0.109976312
242095_at	|FLJ45825	1.15E-22	0.775189894	0.505478002	0.524232369	0.81814964	0.734074927	0.749129032	0.993204924	0.757672819	-0.507645347	0.698586247	0.589193361	0.809626606	0.572381547	0.759321351	0.358659493	0.265974746	0.733931391	-1	0.922019167	0.643031236	0.731242435	0.358293031	0.901468311	0.643973083	0.569042682	-0.02242077	0.705084873	0.692319671	-0.237678577	0.554092859	0.692319671	0.963238913	-0.025082845	-0.058794546	0.948515824	0.654479574	0.602857164	0.872668822	-0.014156795	0.82116166	0.918940603	0.34457231	0.490678953	0.622043459	-1	0.858974359	0.742735467
243663_at	|AI150595	1.20E-22	0.901284662	0.58203813	0.141260119	0.909748358	0.680576337	0.464630765	0.848090838	0.775567763	-0.436390684	0.508625092	0.723807654	0.533611084	0.198694545	0.559840934	0.505710912	0.388396553	0.732916343	1	0.863642713	0.667061845	0.807601241	0.731935039	0.830189071	0.404759128	0.566594869	-0.023102908	0.824907377	0.394132449	0.506354726	0.790097118	0.394132449	0.925238428	0.199048008	-0.351823064	0.941777873	0.940598626	0.925957012	0.853926547	-0.19484995	0.950308099	0.565428296	0.204341821	-0.028685244	0.581072989	1	0.738629476	0.738893208
234771_at	|DKFZp547J222	1.22E-22	0.773388335	0.523340725	0.343690138	0.813544162	0.746221863	0.684335512	0.949368007	0.621581461	-0.231782921	0.626182086	0.835924993	0.780804392	0.656510984	0.566127998	0.362402645	0.529610858	0.780142011	1	0.95585278	0.087186525	0.731333198	0.423364295	0.93224112	0.565497586	0.574377126	-0.273554727	0.737194998	0.773086435	-0.586854692	0.078079763	0.773086435	0.938018605	-0.037534622	-0.393214223	0.481475351	0.752805397	0.869014573	0.793472774	-0.40167245	0.907159953	0.460062276	0.024167114	-0.19727026	0.517096274	-1	0.729594841	0.785001989
220982_s_at	|SPACA1	1.22E-22	0.717426885	0.184262651	0.428158976	0.729440294	0.685087711	0.312772113	0.993604414	0.585068772	0.460299339	0.400756244	0.385317951	0.720051233	0.438553871	0.520660315	0.219366301	0.434013235	0.754561456	1	0.968099311	-0.477851296	0.903400927	0.778910614	0.767115327	0.382464126	0.9141965	-0.430505259	0.808496695	0.895879043	-0.013420359	0.673940465	0.895879043	0.809499168	0.268944958	0.007720709	0.97335439	-0.349224542	0.845071876	0.629003051	0.6788354	0.752306203	0.755833334	0.205724284	-0.053014731	0.335521443	1	0.550920736	0.186930709
1563485_at	|AL833290	1.24E-22	0.766149338	0.674122053	0.621401473	0.589389077	0.752869518	0.659810598	0.943972395	0.831925913	-0.571494959	0.699432333	0.856276676	0.782270968	0.141785739	0.803316938	0.385231796	0.275185796	0.751049687	1	0.779364277	0.490875449	0.809306049	0.488314095	0.748139001	0.673814775	0.72200204	0.535753233	0.589120057	0.823904362	0.381057977	0.399842592	0.823904362	0.962049584	-0.081133022	0.258853993	0.817316914	-0.542376578	0.562765493	0.892327633	-0.118639423	0.94757394	0.742925402	0.316987574	0.416366575	-0.228890449	-1	0.828000653	0.522941809
234593_at	|AK024536	1.24E-22	0.882294591	0.471546456	0.230003571	0.878905009	0.828085998	0.673929624	0.974169792	0.6575069	-0.281666363	0.525906947	0.932474771	0.672187105	0.58508179	0.70944209	0.197313125	0.187563245	0.620396114	1	0.823308346	0.491306971	0.815629531	0.792811778	0.893467727	0.518501179	0.761118248	-0.223206819	0.848781013	0.884019843	0.31107726	0.678530348	0.884019843	0.853516175	0.40938217	0.596985135	0.842722057	-0.006602138	0.514801117	0.328107434	-0.193917874	0.817703525	0.570587867	0.226670962	0.347866906	0.577377596	1	0.492562198	0.34652608
1562928_at	|BC037813	1.33E-22	0.535453733	0.597919804	0.476666672	0.567093083	0.75294208	0.778064694	0.984445142	0.820992495	-0.541004651	0.704618254	0.867530853	0.497198217	0.824558152	0.798582591	0.561472241	0.290153705	0.766143115	1	0.809313259	0.500443256	0.565689175	0.197875431	0.828969804	0.643109089	0.515687541	0.161242559	0.66211265	0.775133395	-0.740596171	0.711525238	0.775133395	0.949139059	0.484247645	0.200973952	0.977783673	0.949224305	0.586526053	0.757574719	0.412337977	0.960429005	0.296090913	0.228246579	0.257718928	0.676168611	-1	0.774457915	0.712108645
229195_at	|MESP1	1.34E-22	0.841533746	0.450169911	-0.070053379	0.870851542	0.729406519	0.434238218	0.930776143	0.727320629	-0.233261487	0.706625138	0.600690644	0.500068379	0.410137847	0.803345902	0.460988261	0.465643404	0.828084834	1	0.702370226	0.679052463	0.76943731	0.542790739	0.653375105	0.647586332	0.728227427	-0.460389087	0.829778215	0.83204488	0.573946657	0.743456664	0.83204488	0.931240406	0.081679581	-0.337511187	0.99499172	0.011637856	0.73212118	0.787829547	0.347655506	0.899016357	0.631598083	0.11309079	0.335010958	-0.177453063	-1	0.730342437	0.387538274
1565581_at	|BC033353	1.35E-22	0.794109857	0.493581253	0.16903828	0.797959796	0.760704993	0.377942853	0.978268412	0.680456148	-0.518359432	0.556901197	0.468805054	0.610817744	0.432833798	0.657782363	0.561244213	0.403279517	0.761958014	1	0.852925721	0.372314623	0.78537475	0.178076833	0.728464216	0.508090734	0.503702308	0.172038133	0.634587645	0.926322188	-0.197153912	0.778483847	0.926322188	0.881425922	0.545972685	-0.304126626	0.390170435	0.188330082	0.879486415	0.882549034	-0.558302217	0.954089966	0.373219716	0.290601702	0.117447483	0.586632664	1	0.786822634	0.443299196
220515_at	|DUSP21	1.36E-22	0.910640526	0.52133823	0.519214389	0.894996966	0.709681327	0.242294853	0.981702725	0.877432333	0.911823852	0.623212383	0.152298874	0.728356326	0.688470558	0.332973972	0.141885425	0.25275173	0.689170209	1	0.529914341	0.55268242	0.855667689	0.708444115	0.105252883	0.622407822	0.166052801	-0.219745028	0.789444074	0.925686818	0.993135788	0.46677484	0.925686818	0.870436979	-0.08429511	0.128053272	0.847514224	0.421679106	0.341983372	0.776855439	0.585034845	0.878454128	0.411433446	0.248520851	0.296928744	0.702689297	1	0.686537055	0.544643931
1560794_at	|BC039548	1.36E-22	0.94030865	-0.195230099	0.243929655	0.892086553	0.717812642	0.513014714	0.963237437	0.717393295	-0.463703715	0.42773427	0.684917251	0.77459124	0.248609701	0.494421169	0.328341343	0.310739789	0.709911164	1	0.913476775	0.420400195	0.783335141	0.212898162	0.914418406	0.393862235	0.365787004	0.100695084	0.835232125	0.84466365	-0.619275209	0.093950528	0.84466365	0.828314569	0.552961792	-0.385915321	0.813470393	0.603664316	0.84013985	0.753835155	-0.301978903	0.865164262	0.773342793	0.234855085	-0.160104915	0.517369339	1	0.76970932	0.699284179
214381_at	|LOC441601	1.38E-22	0.761106538	0.468307446	0.451507693	0.83985921	0.626200056	0.253178724	0.885326579	0.170493987	0.961962807	0.469524539	0.812251686	0.553468986	0.710298351	0.426808442	0.433499237	0.221006278	0.76451806	-1	0.90203955	0.282018511	0.759109136	0.821303676	0.531446665	0.390974619	0.390522803	-0.428700002	0.729563958	0.69037009	0.242961213	0.617965196	0.69037009	0.964964958	0.30878013	1.61E-05	0.882967955	-0.441296467	0.645089209	0.832692337	0.971304399	0.793041413	0.643579987	0.327482227	0.141403515	0.539391779	1	0.552455839	0.487626731
241522_at	|AA789288	1.38E-22	0.727753868	0.503060732	0.377930289	0.755951187	0.714464701	0.714844055	0.781076797	0.580631302	0.595915057	0.199810763	0.884455574	0.393305204	0.725375452	0.33243431	0.079076507	0.057907312	0.667999862	1	0.948548284	0.649236982	0.696479705	0.7374641	0.677504534	0.135936361	0.544811358	0.378636036	0.84834761	0.910675851	-0.461981418	0.674543417	0.910675851	0.913508774	0.12720813	0.564649573	0.857938725	0.322060772	0.697826618	0.225464516	0.530400894	0.682368277	0.4462154	0.255115079	0.123625673	0.678226906	1	0.56825493	0.5444431
32540_at	|AI762547	1.41E-22	0.910916621	0.221177612	0.360895381	0.885629634	-0.611390375	0.777432845	0.317936989	0.702110429	-0.305081137	0.639617519	0.857634235	0.817854615	0.586733151	0.683604021	0.480494141	0.457686781	0.721863766	1	-0.245060251	-0.221479806	0.670787719	0.6984694	0.923807905	0.606423254	0.618969164	0.445722002	0.855028555	0.6592765	-0.46881328	0.010477813	0.6592765	0.946745665	0.74154868	0.645926248	0.801797158	0.688386488	0.641662698	0.917589506	0.141557565	0.781836328	-0.537244986	0.03914844	0.418979617	0.819247527	-1	0.760658989	-0.083395293
1556671_s_at	|AK098715	1.44E-22	0.78257027	0.434169338	0.51355468	0.713937382	0.649196972	0.771605644	0.189165126	0.604189608	0.948507835	0.569031345	0.505469869	0.647153484	0.26236504	0.624744029	0.42553198	0.303340362	0.751453372	1	0.486906913	-0.159123262	0.884965138	0.520234506	0.846942128	0.522781999	0.520715025	0.180101222	0.687086279	0.956501057	-0.140484681	0.344678237	0.956501057	0.975491415	0.668807243	-0.296136724	0.900694475	-0.622754436	0.735697218	0.832936399	0.646314251	0.910700061	0.818991432	0.062241389	0.264266016	0.519662474	1	0.676728117	0.445174751
217471_at	|AL117652	1.45E-22	0.838045665	0.472393613	0.578748441	0.876209089	0.641665093	0.863708107	0.913366111	0.860300228	-0.677022661	0.610877226	0.123097497	0.555317004	0.591278083	0.705305814	0.48601077	0.043916784	0.708328409	1	0.941008315	0.424125113	0.952496437	0.184640845	0.674500508	0.55650411	0.478215931	0.334434449	0.894608468	0.703214806	0	0.09199096	0.703214806	0.916952506	0.497317862	-0.472061698	0.908485805	-0.12849861	0.74483658	0.753647308	0.165549616	0.915873196	0.588986459	-0.022461238	-0.088033506	0.179278856	1	0.805216273	0.70836546
1560451_at	|BM563673	1.50E-22	0.818224055	0.619077747	0.56659592	0.823485381	0.804535759	0.669945066	0.98265859	0.469651514	-0.732238278	0.5710072	0.7740729	0.588474769	0.605466167	0.804804467	-0.038242716	0.490065128	0.730687033	-1	0.97183249	0.632138575	0.807317397	0.801463622	0.429882611	0.505043559	0.644164356	0.383253672	0.829048011	0.867680261	0.516618659	0.53796324	0.867680261	0.879674934	0.29414665	-0.230630118	0.780052088	0.763538333	0.422119204	0.694668864	0.282443689	0.940678536	0.768614891	0.263745792	0.129057038	0.264195304	-1	0.629780253	-0.110664801
1566824_at	|AK055572	1.57E-22	0.913939283	0.586164487	0.705790566	0.925636917	0.819154281	0.509555993	0.948952813	0.710481914	-0.050192659	0.709824242	0.609198253	0.691924884	0.288790281	0.802293717	0.384373299	0.54593423	0.768684565	1	0.906458113	0.516639608	0.848918264	0.643582017	0.747273749	0.643554596	0.607165129	-0.110292555	0.856751097	0.448677828	0.518243163	0.650747491	0.448677828	0.937820954	-0.106294507	0.122207349	0.951512053	0.799897575	0.248572214	0.872050716	-0.36510057	0.950445025	0.477234263	0.162960938	0.254492943	0.668832377	0	0.791215123	0.526832412
237089_at	|AI222628	1.64E-22	0.765934355	0.542413812	0.491792058	0.75186863	0.679239489	0.508960888	0.969463648	0.440752893	-0.387279848	0.396307119	0.068577041	0.485604553	0.330412464	0.415403714	0.310641592	-0.120130848	0.617661753	-1	0.97243767	0.102093271	0.781572348	0.472356588	0.635698588	0.307687424	0.782437301	-0.067200259	0.687380504	0.782720179	-0.509082476	0.73450035	0.782720179	0.770808197	0.649136686	0.040071927	0.986329152	0.636824638	0.795354566	0.660570481	-0.33296894	0.818242966	0.766707073	0.289490249	0.402867961	0.622415018	1	0.676409986	0.765658469
1564229_at	|LOC729173	1.76E-22	0.859810441	0.508126332	-0.008974772	0.849333957	0.710393195	0.579859456	0.516120135	0.600478306	-0.248355529	0.61996312	0.756967361	0.702732612	0.728456942	0.889901904	0.568944043	0.384399222	0.756132378	1	0.948017747	0.608807431	0.745154482	0.887202373	0.892674425	0.516735873	0.649554588	0.405017305	0.879998113	0.593175457	-0.478487951	0.552000174	0.593175457	0.963358727	0.063253888	-0.440593703	0.914247615	0.132927035	0.313877011	0.821546697	-0.188603625	0.946897776	0.809484077	0.157084321	-0.0171561	0.572656443	-1	0.787298868	-0.094074312
1560862_at	|AL117638	1.76E-22	0.765908455	0.636014917	0.03491911	0.789034278	0.740978313	0.686236432	0.923309081	0.747178269	-0.564892236	0.517714949	0.596385527	0.778885686	0.237489913	0.651098585	0.487894396	0.496220708	0.780692782	1	0.818618492	0.522728603	0.736062713	0.482226191	0.85060125	0.570303873	0.685591382	-0.14047109	0.729358424	0.723396085	0.242640317	0.647360934	0.723396085	0.931334071	0.7621421	0.575878923	0.927676429	-0.335191208	0.371533956	0.892015949	-0.203815373	0.913718662	0.84597848	0.037333418	0.188349653	0.641338304	-1	0.681798796	0.708648884
240653_at	|H15423	1.84E-22	0.900212419	0.477420936	0.065796047	0.584065098	0.727570502	0.660230877	0.994683482	0.852391602	-0.055149056	0.613072468	0.838061425	0.694921861	0.375635502	0.626642662	0.587134663	0.271629412	0.75022563	-1	0.100636328	0.559509726	0.848200784	0.72557049	0.815649588	0.59930202	0.646312969	0.258134857	0.681711648	0.662064918	0.238037469	0.185212551	0.662064918	0.901847865	0.069675278	0.395445412	0.99679479	0.653139306	0.56601913	0.820163733	0.170273866	0.882021394	0.702294624	0.14835787	0.076645844	0.651503315	1	0.780431818	0.71303146
1558336_at	|AK093193	1.88E-22	0.814017545	0.397737404	0.122093268	0.795878354	0.804494139	0.607682252	0.986249494	0.824889576	-0.167700195	0.71152663	0.897582105	0.680686825	0.308557181	0.685732583	0.521066637	0.528056589	0.724067283	1	0.959426061	0.602197437	0.709581432	0.500464463	0.783728572	0.672561936	0.460688839	0.384406164	0.855696725	0.833679814	-0.455625676	0.726877085	0.833679814	0.942939178	0.288816498	-0.260179241	0.96845934	-0.060935647	0.40028221	0.850658722	0.071053699	0.921315809	0.777827692	0.077845829	0.060781988	-0.096164845	1	0.820846749	0.777192504
1570116_at	|BC007278	1.90E-22	0.902740321	0.404324448	-0.029412253	0.848539489	0.697497056	0.814256358	0.880306633	0.586846368	-0.464623659	0.351224195	0.764484514	0.478012728	0.681528713	0.479519495	0.438186394	0.521816675	0.616309344	1	0.877113613	0.079368906	0.642105612	0.478275696	0.640939805	0.312260828	0.5967424	-0.106155494	0.833226002	0.767364124	-0.496291154	0.619733666	0.767364124	0.912688815	0.37241313	0.184092447	0.65738665	-0.350891404	0.630126131	0.717598834	0.017347178	0.806511432	0.533695045	0.063920438	-0.125871684	0.578760249	1	0.57667971	0.661608687
1560733_at	|ALG5	1.92E-22	0.420978229	0.50528451	0.700972104	0.638836771	0.640369599	0.664418618	0.988883989	0.89263603	-0.688844424	0.599945667	0.902028336	0.748188125	0.632232505	0.262180065	0.514213071	0.36418107	0.708789017	1	0.90004452	-0.469641833	0.794839368	0.371212497	0.827894233	0.598169296	0.59799454	-0.009959432	0.444145746	0.945288362	-0.698834472	0.601856347	0.945288362	0.916749238	0.643203118	0.203573084	0.96558175	0.528771963	0.839607105	0.6896038	0.085256183	0.910127983	0.613489792	0.111318744	0.277625805	0.530800861	-1	0.855454692	0.682416404
234187_at	|AK026407	2.01E-22	0.845581963	0.439492251	0.100854009	0.911391006	0.718290149	0.543225778	0.900044492	0.741922776	-0.731783266	0.608083635	0.827142482	0.667742877	0.583488216	0.721976336	0.408129072	0.592520805	0.741262313	1	0.495305547	0.381559257	0.863693806	0.722977907	0.95603641	0.545361019	0.546531631	-0.142739813	0.835273201	0.378678355	0.509082476	0.629649926	0.378678355	0.860862134	0.180292273	-0.225270128	0.365117345	-0.793123562	0.701557711	0.769779744	-0.073416463	0.825988223	0.50250223	0.290441934	0.170441478	0.206259702	-1	0.775008012	0.731035893
237010_at	|AA007276	2.04E-22	0.470578973	0.514580379	-0.125396023	0.529731833	0.621204264	0.645439918	0.799288421	0.651854549	-0.794263509	0.548942953	0.979532127	0.706520829	0.432621356	0.497987487	0.291519077	0.45198912	0.789149823	-1	0.854599829	0.278814363	0.765635403	0.772280517	0.774373729	0.49415667	0.555957402	0.1160628	0.659126725	0.810658891	0.43325276	0.384962175	0.810658891	0.767526531	0.441610518	0.166624622	0.916787705	0.665629458	0.853379852	0.593516149	0.381050012	0.91290822	0.868379778	0.225581344	0.34790231	0.460640084	1	0.653496725	0.662971642
1557713_at	|AL832765	2.13E-22	0.739589031	0.470822759	0.175337067	0.091313966	0.727957306	0.673795228	0.746436641	0.741194915	-0.65146385	0.582590796	0.641388915	0.509419513	0.428607859	0.665897784	0.223369788	0.3066946	0.794851406	-1	0.749478409	0.379833488	0.827743894	0.654649852	0.83595289	0.58102186	0.61750356	0.583854724	0.927708436	0.899610044	0.201047142	0.68461327	0.899610044	0.925460465	0.662611845	-0.017123155	0.933552773	0.289145393	0.761915626	0.766239281	0.042170087	0.908764485	-0.256720369	0.253510876	0.379759286	0.541055728	-1	0.814354482	0.200624116
208568_at	|MC2R	2.15E-22	0.380015292	0.531478046	-0.107526212	0.363498586	0.702864731	0.709884055	0.896659741	0.734851789	-0.322314991	0.609158015	0.806366404	0.750442169	0.509979534	0.66575998	0.409003527	0.241453581	0.783223657	-1	0.807871386	0.183359374	0.818780453	0.728572196	0.755302698	0.614640994	0.619565398	0.006562794	0.71582039	0.729900654	0.466653514	0.533416819	0.729900654	0.887720141	0.339033974	0.314489209	0.966152075	0.107615162	0.470629857	0.831834977	0.005326973	0.904983187	0.499817707	0.201385259	0.404096911	-0.305157622	-1	0.804353643	0.54178619
1562918_at	|BC036859	2.18E-22	0.876643734	0.572589821	0.170429358	0.805061561	0.76673283	0.577037446	0.998355808	0.801483107	-0.290564458	0.651559071	0.696295451	0.676323448	0.71240887	0.662557433	0.38126717	0.418314378	0.754098772	1	0.883666593	0.333414547	0.805532331	0.734089945	0.889781901	0.630653614	0.814694919	-0.666546014	0.820796384	-0.019282647	0.379230553	-0.046826121	-0.019282647	0.87623521	0.099891164	-0.110962832	0.777686871	0.349928661	0.674339098	0.878898528	-0.348441428	0.91129773	0.682266986	0.089442142	0.156704544	0.498700561	-1	0.741638641	0.78110494
1561478_at	|BC043278	2.20E-22	0.889401477	0.439104707	0.57143309	0.927522987	0.780720061	0.610607614	0.951221758	0.813672047	-0.13702267	0.549861648	0.20479153	0.686348959	0.378593407	0.580833012	0.529526906	0.308137185	0.704296727	1	0.928377622	0.405443332	0.929235005	0.316746376	0.651473258	0.483859561	0.362078384	-0.262690117	0.921059449	0.883002828	-0.466589413	0.658904766	0.883002828	0.874969619	0.466338353	-0.184398235	0.831961277	0.49585449	0.668158232	0.717785058	0.384068309	0.852052863	0.652710123	0.295747044	-0.151035605	0.517000418	-1	0.831219196	0.482606428
1566030_at	|AL832577	2.31E-22	0.782521218	0.499090426	0.534676542	0.923036738	0.772518338	0.482506499	0.942572455	0.630053028	0.826504298	0.599960133	0.719722472	0.61838514	-0.152458491	0.385749807	0.346720959	0.571398728	0.742434191	1	0.985964971	0.587619789	0.759909856	0.418927134	0.888068847	0.580163987	0.447984636	-0.043236122	0.720570117	0.910228437	-0.412713927	0.590236566	0.910228437	0.817617783	0.185036592	0.823472784	0.933003464	0.003587519	0.727866936	0.678698885	-0.285315671	0.843884961	0.820026915	0.200540964	0.397923774	-0.02778113	1	0.663421396	0.755254646
207523_at	|C6orf10	2.39E-22	0.165001727	0.539971507	0.296994735	0.044549756	0.831566572	0.739476191	0.994543991	0.899521346	0.819578187	0.652958569	0.843928565	0.611509592	0.03324609	0.754412818	0.393132121	0.259002923	0.694103621	1	0.969199059	0.376005781	0.709395612	0.72694774	0.710061478	0.62416569	0.460020863	0.264480894	0.354976871	0.742800773	0.166408542	0.432115725	0.742800773	0.926052515	0.550967905	0.235046242	0.917962472	-0.181049448	0.604798081	0.796154769	0.505962483	0.719457029	-0.549949581	0.177237532	0.32442893	0.795374804	1	0.829181909	0.760514582
1568770_at	|MYLK	2.47E-22	0.300170683	0.527655825	0.12969534	0.393851769	0.741460636	0.525060092	0.620388794	0.76494688	-0.641406039	0.544906797	0.382411359	0.550991476	0.746475381	0.845952006	0.456029614	-0.004403329	0.75917097	1	0.976915802	0.288685736	0.805821988	0.552300428	0.887651617	0.520030303	0.439196367	0.369140352	0.700673641	0.633859683	0.495295493	0.326398876	0.633859683	0.958676326	0.349123481	0.220762445	0.957561395	0.482020645	0.909816728	0.673563834	0.316938482	0.965950824	0.613394617	0.044895573	0.22914807	0.29846505	-1	0.712388216	0.574612555
231154_x_at	|TINAG	2.57E-22	0.725764407	-0.132555356	-0.075235422	0.831632601	0.761879934	0.146955875	-0.682036711	0.711513008	0.949365507	0.425139512	0.749860062	0.776982552	0.624096987	0.590261957	0.186735498	0.586285284	0.727884032	1	0.34222971	0.458249944	0.889342761	0.864790192	0.938849356	0.428916029	0.650006444	0.666916837	0.769761555	0.608312648	-0.07966495	0.630834782	0.608312648	0.898336055	0.417200255	0.772592667	0.934293882	0.059542105	0.798383236	0.878106234	-0.551973585	0.869117686	0.612990869	0.176588305	0.426073773	0.700502834	0	0.730936191	0.503163794
1553066_at	|TAAR9	2.72E-22	0.842153987	0.555216842	0.165866822	0.849584787	0.660717133	0.770894749	0.944172177	0.701518992	-0.686465263	0.450621961	0.616652252	0.748600736	0.603660347	0.564251989	0.578852691	0.563496903	0.668995234	1	0.909759497	0.399193893	0.835665424	0.605878654	0.867046778	0.358610216	0.452197944	0.354943066	0.787621737	-0.257901071	-0.667554412	0.815015245	-0.257901071	0.912623276	0.174645976	0.052978015	0.823040061	0.735756889	0.38818626	0.806345728	0.261726837	0.958751869	0.850893963	0.182139494	0.104431746	0.453799352	0	0.827368722	0.53324906
233661_at	|AF339811	2.75E-22	0.736081728	0.505162159	0.408892836	0.716377587	0.729750805	0.434871084	0.950364983	0.744194063	-0.236313534	0.658994539	0.308163324	0.701332398	0.57514498	0.612538843	0.47797406	0.624324697	0.79750261	-1	0.091678926	0.808303364	0.800859105	0.662580442	0.420543283	0.604671894	0.786108616	0.377632412	0.819514849	0.654638172	0	0.416386955	0.654638172	0.918978564	0.453729227	-0.047519406	0.943187292	0.563063639	0.788599289	0.773941038	-0.252180764	0.801995747	0.240728322	0.338832261	0.066240264	0.734919302	-1	0.894190493	0.631547938
1554545_at	|APOBEC4	2.82E-22	0.813787214	0.547513258	0.070533549	0.816569935	0.76512978	0.682604731	0.921413018	0.755214062	0.885207258	0.644980154	0.332851507	0.770186086	0.231367734	0.596475413	0.502990397	0.576052429	0.745063136	1	0.967542545	0.615788765	0.89979557	0.439714192	0.78713281	0.604221685	0.590106915	0.763826691	0.846487039	0.681165577	0.025056552	-0.247551194	0.681165577	0.901862897	0.156719702	0.158816315	0.915010635	0.050656223	0.562106195	0.747883236	0.136607486	0.910622368	0.794851641	0.053546971	-0.037572742	0.496464131	1	0.772792649	0.753875052
233382_at	|AK023254	2.96E-22	0.766419756	0.596485423	0.175973062	0.741406058	0.789075156	0.616808072	0.986730183	0.693043948	-0.659157973	0.575910629	0.736801785	0.66572511	0.184917884	0.682433169	0.784397983	0.312096096	0.724121125	-1	0.472190593	0.765246815	0.950216641	0.563710623	0.853846905	0.526275982	0.579860529	0.139917207	0.670296964	0.760391133	0.278828443	0.630826424	0.760391133	0.923726653	0.264397238	0.089409451	0.96275247	-0.114203781	0.763658092	0.80237385	-0.091583604	0.929383695	0.87499276	0.234469976	0.424731086	0.479026048	-1	0.750232191	0.640702078
1570064_at	|BC036406	3.00E-22	0.809669876	0.474443808	0.008424645	0.759879419	0.735485402	0.590067157	0.995988264	0.817943426	-0.174829472	0.731251415	0.834079787	0.695058254	0.198213511	0.763945167	0.645232099	0.605894988	0.695210592	-1	0.950522399	0.653491631	0.887105479	0.599534222	0.651511508	0.695513628	0.615006321	0.062678824	0.79652107	0.851973484	-0.369171651	0.277934528	0.851973484	0.942840007	0.240054766	0.6404585	0.940033287	0.679808563	0.467223055	0.840124744	-0.007500335	0.922824529	0.714846775	0.069847682	0.501063466	0.780906802	1	0.855746134	0.690615746
1562785_at	|HERC6	3.01E-22	0.833976234	0.280059451	-0.174696275	0.848337251	0.689264011	0.740971598	0.511777176	0.707493164	-0.016348043	0.580636416	0.76498983	0.760373851	0.623401781	0.642615218	0.56988889	0.60988202	0.792750287	-1	0.96905045	-0.411740702	0.875421977	0.818938769	0.867178523	0.576351556	0.706738779	0.496478993	0.831768309	0.07547796	-0.60081896	0.324336469	0.07547796	0.968620944	-0.01432119	0.023719808	0.962990382	-0.1473095	0.395726079	0.814971268	-0.215896633	0.909952865	0.884842414	-0.015280613	-0.161619201	0.781777998	-1	0.786572664	0.590016671
1554318_at	|LOC541473	3.07E-22	0.74657179	0.426745662	0.402407249	0.865278044	0.761946616	0.7046697	0.929208972	0.757289773	0.941035721	0.662115671	0.863730712	0.781369837	0.460451666	0.559777405	0.716474028	0.2028378	0.833891548	1	-0.512223573	0.653207369	0.737275691	0.728319144	0.866429141	0.63609107	0.500239581	0.078235123	0.768689064	0.783178674	-0.592038559	0.041673959	0.783178674	0.895558924	0.687832123	0.172313946	0.926620643	0.117500978	0.798517268	0.875450414	0.494842548	0.8827825	0.658846045	0.240407644	0.135437389	0.128030416	-1	0.806918119	0.366826451
1555545_at	|KLK2	3.31E-22	0.883060071	0.470570455	0.264438951	0.743368808	0.737216358	0.72767396	0.935941205	0.708977595	0.209894592	0.544905067	0.881183316	0.622116396	0.578641619	0.670799526	0.644943032	0.064794572	0.784982036	1	-0.066830704	0.41993088	0.70632681	0.780143988	0.841233013	0.567229608	0.544451695	0.172839697	0.825603167	0.739104785	-0.509082476	0.059881151	0.739104785	0.939626499	0.494133325	0.018992578	0.976681528	-0.393821791	0.893656155	0.826705467	-0.190842671	0.953399265	0.639791106	0.197776403	0.249605764	0.430127421	-1	0.846769548	0.550444896
1555187_at	|BC032019	3.43E-22	0.890954971	0.501836818	0.132648406	0.779058958	0.769139091	0.8388102	0.139871486	0.674842828	-0.373205847	0.604502831	0.804765922	0.760230327	0.62395708	0.728545398	0.529122893	0.454896177	0.747965809	-1	0.272996866	0.245931119	0.877058432	0.454981357	0.82349491	0.573924168	0.784941402	-0.299494296	0.807027311	0.771574195	0.130538509	0.659985817	0.771574195	0.932469335	0.594049809	-0.04217739	0.738387972	0.093201867	0.683058813	0.897531968	0.493011393	0.927132237	0.280391043	0.084261896	0.00795592	-0.019972732	-1	0.831149657	0.569010183
1560295_at	|CYP19A1	3.48E-22	0.864628191	0.518398222	-0.031604709	0.800708682	0.73306441	0.698489254	0.766592077	0.699449305	0.37910509	0.494558218	0.74890264	0.700657618	0.561185619	0.5150907	0.366701547	0.24370887	0.757244135	1	0.642828559	0.354591558	0.686946675	0.605593509	0.854449617	0.512213306	0.568999791	0.215986022	0.801538593	0.890471055	0.455625676	0.463508827	0.890471055	0.935021813	0.684592009	-0.123195401	0.550977533	0.19634955	0.856636407	0.809323332	0.055294453	0.91604819	-0.068887446	-0.030497844	-0.314791375	0.422705099	-1	0.644412606	0.712064499
220873_at	|NM_018562	3.52E-22	0.805037895	0.526172516	0.051795706	0.758415484	0.290881451	0.667964646	0.962883027	0.913480378	-0.747502876	0.696860569	0.520597151	0.547416542	0.558491134	0.650821997	0.459087171	0.361144573	0.792591896	-1	0.165005399	0.131469182	0.874970204	0.717580273	0.643210556	0.669030353	0.650125695	0.191632982	0.731242956	0.535858822	-0.738749309	0.768589019	0.535858822	0.886660502	0.644179271	0.015353897	0.820478304	0.745236525	0.868332043	0.780505495	-0.080407581	0.934493487	0.822834624	-0.028581099	0.090616023	-0.204045086	-1	0.914223585	0.639815188
1564277_a_at	|LOC100133920|LOC286297	3.53E-22	0.72795863	0.465307077	0.303618134	0.603786727	0.687273977	0.696129808	0.764167169	0.814054556	-0.415247464	0.577964772	0.849913671	0.666326941	0.431440211	0.785049092	0.422757325	0.725731216	0.758745906	1	0.207249855	0.515519724	0.805554775	0.86813604	0.896715082	0.539526755	0.677586084	0.285636808	0.710906278	0.087915743	0.738749309	0.389913772	0.087915743	0.828033528	0.118877069	-0.22802158	0.849437589	-0.208346262	0.645312371	0.920584373	-0.655522095	0.924525095	0.46174258	-0.192171298	0.294641257	0.120841768	1	0.742653516	0.825476997
234773_x_at	|AL442080	3.53E-22	0.881048188	0.297461004	0.778743436	0.894682043	-0.00809879	0.270037949	0.91719087	-0.001939848	-0.597195374	0.354739551	0.68288293	0.626150994	0.371647281	0.717365747	0.020316583	0.451109825	0.788231917	-1	0.204526081	0.542505999	0.849266213	0.354618004	0.794601258	0.285590865	0.639433497	0.294881883	0.856552163	0.907888585	-0.671994736	0.764662995	0.907888585	0.918492669	0.729012693	0.367851755	0.637308759	0.836074136	0.626267281	0.421571951	-0.503623597	0.878290199	0.789208968	-0.203617252	0.439875066	0.867008033	-1	0.629907138	0.6719683
235525_at	|BF513712	3.53E-22	0.642845701	0.271008606	0.102186235	0.8058117	0.777894721	0.769214515	0.885369745	0.872341036	-0.584549427	0.748027082	0.910087141	0.332616878	0.67656005	0.764669267	0.450937529	-0.060660901	0.726651125	-1	0.509928763	0.322795894	0.718356858	0.541536001	0.665919694	0.699520533	0.663274356	0.154355147	0.790173414	0.939487407	0.040824632	0.133700725	0.939487407	0.927362256	0.261761487	0.19050958	0.981343792	-0.060734905	0.730766757	0.852979808	-0.008911342	0.894178645	0.596350467	0.387116998	0.082319194	0.33755212	-1	0.867800637	0.087929953
221161_at	|ASCL3	3.55E-22	0.884405799	0.468436175	-0.022101416	0.747573883	0.7377063	0.709793473	0.680658086	0.670870607	-0.571620319	0.671981572	0.62628887	0.777949851	0.442427442	0.767560587	0.6308289	0.256132809	0.758012458	0	0.872614071	0.525977553	0.816767632	0.742377071	0.898303189	0.617829284	0.743663589	-0.002392907	0.783501449	0.858183614	-0.041334468	0.363454996	0.858183614	0.943268925	0.644734433	-0.48848083	0.571268162	-0.014082784	0.541560173	0.801734404	0.021060652	0.929805733	0.704650576	0.310469163	-0.260331728	0.71696472	0	0.767326997	0.529056856
221859_at	|SYT13	3.72E-22	0.948117539	0.082649084	0.188344857	0.658143471	0.60639355	0.742840253	0.914360532	0.595878584	-0.264489943	0.645715923	0.734413721	0.754122424	0.668292095	0.750155057	0.552607145	0.210339008	0.782898601	-1	0.972870924	0.687257221	0.746175959	0.801959981	0.650043312	0.597786126	0.686959014	-0.307406294	0.798122846	0.553204736	0.223436533	0.60822844	0.553204736	0.952968951	0.417058694	0.028793946	0.937866763	-0.071095837	0.755555783	0.858399859	-0.363354413	0.917782294	0.70443276	-0.026966771	-0.176123686	0.525662438	-1	0.753814617	-0.313548372
1561984_at	|BC042457	3.84E-22	0.916278958	0.503663889	0.290461413	0.944296553	0.695915423	0.684215033	0.967900793	0.683104665	0.235151552	0.224313985	0.422673735	0.55673683	0.4330712	0.388583766	-0.086741724	0.64381492	0.754334681	1	0.903611293	0.467642215	0.657385264	0.527396778	0.857974962	0.215791967	0.642311812	-0.551125704	0.791231317	0.766878776	0.58536568	0.379777997	0.766878776	0.898423261	0.675327767	-0.29674703	0.977607862	0.811546451	0.697083239	0.75557766	0.494227474	0.860934033	0.377412916	0.354611235	-0.00647761	0.163085541	1	0.585758756	0.709953619
224203_at	|SUFU	3.85E-22	0.757606025	0.478526344	0.456467716	0.835862752	0.766473987	0.565675887	0.726810643	0.908339197	-0.790131676	0.614394345	0.769772104	0.614670755	0.469163643	0.833509891	0.449832701	0.110205631	0.649304039	1	0.85091394	0.550105381	0.710185857	0.856238479	0.70443258	0.561830332	0.560597667	0.072595838	0.723202046	0.879332709	-0.229090622	0.47299139	0.879332709	0.945384684	0.016247163	0.403179902	0.862911941	0.388687175	0.092443851	0.870075233	0.610433692	0.811415732	-0.037101081	0.373955426	0.36945188	0.229304108	0	0.875505373	0.231770613
1552615_at	|ACACB	3.88E-22	0.396272519	0.409093491	0.676762946	0.482967768	0.513975953	0.188924006	0.959619674	0.855253412	-0.493041141	0.612795685	0.645924611	-0.323909345	0.528614923	0.737237166	0.322742379	0.218866215	0.829764449	-1	0.975119098	0.599364666	0.789562404	0.739157214	0.404860873	0.537791903	0.570776195	-0.07760284	0.766073973	0.930036934	0.235079492	0.634977946	0.930036934	0.956176497	0.299978579	0.034440964	0.935922218	0.502241731	0.697532628	0.804380105	0.588128056	0.6231359	0.255957411	0.134791749	0.33538115	0.595179895	1	0.84739861	0.491220822
238290_at	|AA609179	3.97E-22	0.798098886	0.587153865	0.701564472	0.867467593	0.603460945	-0.162768327	0.973878242	0.818539849	0.886387798	0.601720494	0.469191684	0.739707328	0.688475291	0.80018064	0.302588982	0.609752196	0.66082307	1	0.93355952	0.380305846	0.573236795	0.750413563	0.835355926	0.464705531	0.592840286	0.042369779	0.799114765	0.865545566	0.601169032	0.403910702	0.865545566	0.905637083	0.120588746	-0.044562324	0.828720293	0.43309349	0.378030361	0.830111071	0.930339539	0.939249927	0.880742384	0.097644507	0.334888959	0.515177796	1	0.813665649	-0.073244523
242441_at	|LOC646548	4.39E-22	0.600673686	0.558254506	0.484406876	0.605292351	0.741412408	0.600507487	0.985981702	0.697393487	0.915156299	0.129765206	0.611129807	0.642811125	0.439304932	0.410626554	0.392274511	0.508077921	0.760815374	-1	0.96561647	0.452802649	0.685564109	0.741219414	0.886965903	0.127357163	0.720053555	-0.320061676	0.720971022	0.681569173	0	0.658860854	0.681569173	0.949431403	0.532438146	0.257632918	0.921976619	-0.112936365	0.499971943	0.86062962	0.931592988	0.046654361	0.295777154	0.166170089	0.218481629	0.528746936	1	0.393647961	0.604743142
1562166_at	|AF085977	4.50E-22	0.666151383	0.599577687	0.213126375	0.903690728	0.783722204	0.686738188	0.013398142	0.569489208	-0.210605485	0.638497048	0.373017613	0.656717247	0.212772244	0.809228546	0.540594546	0.527669894	0.76827639	-1	0.854811356	0.34983304	0.951477759	0.735621717	0.681215683	0.627579496	0.57145433	0.128599591	0.801637535	0.939986031	0.495891135	0.270460039	0.939986031	0.97283127	0.340092837	-0.171554958	0.156991697	-0.537557529	0.498818919	0.784150031	-0.112447875	0.943862657	0.681700267	0.049198596	0.184628427	0.535003207	1	0.48940836	0.524922874
224423_x_at	|PMCHL2	4.50E-22	0.827698794	0.416914778	0.556331647	0.881295232	-0.400222932	0.622702619	0.988106773	0.872700129	-0.006818052	0.433675041	0.691368884	0.605103369	0.525798677	0.548827012	0.401322007	0.583809249	0.755571478	1	0.928410669	0.762495655	0.683081704	0.403963425	0.796983498	0.428025692	0.424501155	0.36383674	0.652827243	0.88802905	0	-0.231774874	0.88802905	0.908482188	0.439742752	0.032846195	0.663145593	0.199248204	0.773315347	0.482861958	0.084617017	0.878026808	0.683692279	-0.091274139	0.114199142	0.396385073	1	0.725714502	0.520886254
1561239_at	|BC042524	4.51E-22	0.835286717	0.487781404	0.510263456	0.885549612	0.717863692	0.696203315	0.985266237	0.724326328	-0.24219324	0.516228163	0.397250305	0.356510209	0.322271851	0.290401075	0.553367772	0.422587121	0.659109554	1	0.693593488	0.7521631	0.213250195	0.73906706	0.815557228	0.475209536	0.511860027	0.317939886	0.842676857	0.396809838	-0.48782031	0.438360331	0.396809838	0.746043751	0.616356729	0.181999321	0.808429373	0.739086941	0.82239133	0.682623262	0.160395904	0.87356231	0.702432029	0.087630666	-0.036442309	0.281048446	1	0.670772249	0.604668364
1556296_at	|BI559356	4.60E-22	0.892011256	0.462796479	0.244573653	0.720996114	0.290359545	0.599767639	0.971598336	0.761901995	0.380923417	0.434949282	0.710676416	0.488695048	0.587823366	0.786076818	0.368730752	0.017969258	0.761552854	1	0.861147249	-0.478377435	0.758155668	0.786616445	0.713899014	0.372516013	0.537813427	0.345212407	0.700829418	0.929320813	0.540021156	-0.18165211	0.929320813	0.901915809	0.224764941	0.344733471	0.439850489	0.031014058	0.545039439	0.868221018	0.145544968	0.939309849	0.128755349	0.532770148	0.422818351	0.394847885	1	0.734001617	0.319816054
1560533_at	|BC040907	4.65E-22	-0.119336715	0.568421462	0.507626815	-0.024848207	0.778507954	0.725080259	0.954665361	0.825940108	0.167202962	0.483780431	0.81284981	0.521601842	0.583833449	0.675592758	0.238789409	0.377718138	0.725091308	1	0.905299431	0.596296514	0.449089138	0.680575903	0.86227596	0.482270325	0.455861842	0.315537863	0.447564002	0.663288493	0.296169744	-0.161406249	0.663288493	0.960343644	-0.002531525	0.362688751	0.886342266	0.036838879	0.682272772	0.637939175	-0.188969012	0.914394265	0.801116393	0.318189981	0.193739577	0.588233154	1	0.75648066	0.475264832
240491_at	|AA702688	4.74E-22	0.860719354	0.464329557	0.397436221	0.769976321	-0.234194827	0.596804407	0.768461027	0.74168854	-0.336000757	0.501246568	0.790865745	0.618413654	0.559630246	0.688654565	0.444838437	0.426702823	0.738739311	1	0.836274004	0.452668306	0.588752686	0.542490705	0.433591255	0.4783273	0.647902025	0.297125339	0.627825859	0.738791975	-0.195357973	0.475850276	0.738791975	0.964005428	0.612525821	0.59120911	0.973777021	-0.625033946	0.807950479	0.614592729	0.094885589	0.90188964	0.758249545	0.013244302	0.62211859	0.621911861	-1	0.726466027	0.75778049
1555174_at	|BC009366	4.78E-22	0.588959498	0.418887736	0.3050991	0.752029124	0.806189759	0.476133605	0.973440303	0.558284222	-0.708596842	0.655431047	0.785677791	0.637193889	0.476851209	0.491881235	0.363136493	0.457988754	0.758319425	-1	0.181662543	0.472636157	0.953389682	0.731424042	0.815887253	0.627542861	0.465031819	0.280540203	0.707494999	0.603262608	0.371591158	0.154537894	0.603262608	0.935800373	0.332260489	0.327126655	0.912908147	0.792284821	0.517645334	0.880866839	-0.269159774	0.944104139	0.849051022	0.30438464	0.435973555	-0.284879708	1	0.748550324	0.51310629
1556753_s_at	|AW513652	4.79E-22	0.857475371	0.561193579	-0.08392352	0.889085779	0.705351805	0.395813247	0.959087403	0.80645151	-0.215805806	0.664053785	0.948065845	0.709126607	0.290449404	0.688748236	0.548381608	0.165141102	0.826443387	1	0.933990784	0.165577729	0.808110488	0.637658549	0.793504685	0.622174788	0.655181772	0.025570371	0.925294177	0.196202375	0.102175298	0.807348486	0.196202375	0.979684038	0.224187419	0.400991771	0.767190279	0.076382044	0.770034509	0.84879394	0.101879508	0.929153858	0.901562441	0.14879299	0.241559937	0.439309518	1	0.790949032	0.766225301
222053_at	|TAF6L	5.21E-22	0.809036678	0.10652708	0.118212803	0.738136041	0.701827188	0.553091399	0.646560864	0.789969812	-0.283419829	0.508234158	0.761705845	0.637431814	0.387036519	0.844670396	0.275356867	0.585068103	0.730717651	1	0.911547766	0.308700859	0.896578316	0.273756852	0.932367691	0.438688214	0.733783824	0.556820866	0.745793783	0.908960128	-0.650858566	0.191406219	0.908960128	0.90891971	0.410874367	0.420190602	0.73955435	0.479490352	0.439016853	0.851708999	-0.541319153	0.966085175	0.608178727	-0.154027928	0.216803534	0.366044292	-1	0.789156852	0.537454517
237779_at	|LOC100505711	5.27E-22	0.755900898	0.394600963	-0.098032339	0.687691708	0.721381923	0.779237183	0.196037631	0.866731491	0.509430649	0.704891524	0.65678546	0.662113099	0.549793579	0.767847529	0.48025788	0.345497502	0.744715341	1	0.96295045	0.511740352	0.871463258	0.772326221	0.696041985	0.655560653	0.686837061	-0.093608559	0.798805108	0.877468471	0.551158352	0.645611734	0.877468471	0.953409593	0.079759046	-0.094182136	0.687461443	0.625806037	0.128109159	0.825314318	0.236521019	0.909067806	0.107039761	0.164717794	0.192294613	0.333814023	1	0.882037407	0.490800866
214529_at	|TSHB	5.30E-22	0.915555017	0.520386642	0.064888796	0.921403822	0.756992877	0.651835113	0.990719655	0.761618318	-0.144759597	0.55868026	0.770686846	0.794092728	0.161921645	0.489120035	0.301236937	0.637571239	0.704863851	1	0.91944663	0.457946206	0.842113578	0.768417067	0.899307125	0.540125134	0.709714621	0.083220781	0.893453245	0.552608432	-0.379230553	-0.107700343	0.552608432	0.842683816	0.719606197	0.44598256	0.80666516	0.697091068	0.66813255	0.948134626	-0.203232424	0.915398772	0.336406771	0.093022802	0.4230103	0.565740342	1	0.767147049	0.269692363
234528_at	|AK023440	5.36E-22	0.575343616	0.591067463	0.208317983	0.724528607	0.72780534	0.722445265	0.797373197	0.72718746	-0.374589474	0.620070255	0.615924141	0.413809273	0.387817936	0.773913488	0.284969477	0.496474186	0.789976041	1	0.899989719	0.542937917	0.874147031	0.753547982	0.813891062	0.57273609	0.599448867	0.45293149	0.682605025	0.931671336	-0.750969825	0.680276534	0.931671336	0.74719035	0.452554673	-0.237187056	0.971427736	-0.127810187	0.719917511	0.873135544	0.526284619	0.641213777	-0.032182403	0.351243179	0.38055629	-0.039356353	1	0.731418578	0.277850236
231627_at	|AI675751	5.36E-22	0.738875565	0.562827954	0.225386522	0.767114187	0.777184086	0.835397914	0.915777226	0.894245034	0.943827551	0.578442215	0.684479427	0.543019551	0.425865959	0.74030034	0.176135596	0.378427712	0.791253522	1	0.288843043	-0.152046284	0.83824728	0.839802954	0.676073275	0.516797795	0.795479228	0.093183982	0.670840343	0.550632334	0.294597483	0.056966122	0.550632334	0.889445451	0.763415563	0.003224917	0.552744656	0.606589569	0.839604351	0.442258574	0.959514381	0.834939845	0.743257628	0.255665884	0.249851724	0.370660075	1	0.647163149	-0.027630636
1557877_s_at	|LOC340094	5.41E-22	0.839579201	0.188654713	0.43919927	0.869095793	0.65504842	0.474500495	0.993987381	0.855445763	-0.189626084	0.568556596	0.781373116	0.663183771	0.555293776	0.527416819	0.301465878	0.578056593	0.700839422	-1	0.707479826	0.248364066	0.763394305	0.786110268	0.873995699	0.459577411	0.55170896	-0.088528563	0.806307995	0.912066063	0.224056382	0.60546511	0.912066063	0.917135749	0.303079541	-0.201068119	0.750627974	-0.390835507	0.496717958	0.868946511	0.061877204	0.925347511	0.670817803	0.012223029	0.056395879	0.587296196	-1	0.747105843	0.665616389
241197_at	|AW440117	5.61E-22	0.698235896	0.521470662	0.270391291	0.775006885	0.687736577	0.728962788	0.927153512	0.682275818	-0.508165857	0.599259699	0.923288908	0.767655434	0.461619327	0.289509959	0.455135809	0.620964756	0.759754401	1	0.858548145	0.293184655	0.543673843	0.541566391	0.884747068	0.597845677	0.560938111	-0.066503538	0.79586013	0.874168549	-0.125346638	0.75452155	0.874168549	0.952871512	0.374145773	0.134554528	0.947612177	0.778039422	0.362607568	0.830263478	-0.101364872	0.919301029	0.794316636	0.126170398	0.11316881	0.723974428	-1	0.791253648	0.719483895
221330_at	|CHRM2	5.70E-22	0.680905083	0.53416224	-0.248955394	0.875265252	0.621986295	0.695965331	0.346817544	0.840984482	-0.807260312	0.725313309	0.895320157	0.705652336	0.723001098	0.754822853	0.303204438	0.499382491	0.792396006	-1	-0.734769515	0.41514142	0.896996078	0.847609447	0.821305348	0.696805041	0.80448437	0.166367909	0.867142323	0.924997819	0.332563472	-0.14295886	0.924997819	0.874569109	-0.021693997	0.646027099	0.854356996	-0.592475795	0.63369389	0.818043893	0.320486935	0.951122577	0.712273252	0.035601376	0.010100753	0.094167676	1	0.814062337	0.389065165
1566484_at	|AL832948	5.75E-22	0.869220529	0.61349539	0.228823011	0.705268696	0.806058872	0.332323177	0.254892599	0.787389138	-0.07684646	0.67765527	0.758447294	0.787284595	0.671352259	0.773951921	0.511633788	0.418929993	0.801074051	1	-0.185338773	0.481716788	0.780208987	0.751038132	0.921813621	0.648701717	0.765619501	-0.29432259	0.694656834	0.838311651	0.192082544	0.358254608	0.838311651	0.965990631	0.40131861	-0.14670447	0.97804817	-0.208885054	0.897000424	0.932501996	-0.077936095	0.919310657	0.810824949	0.277885692	0.366616291	0.43775221	-1	0.86053624	0.527238215
1570330_at	|BC013641	5.78E-22	0.414759377	0.500971736	0.611832587	0.375656619	0.610362052	0.610847002	0.982983485	0.63930619	-0.487625473	0.633571191	0.716326789	0.69002683	0.577702751	0.776513303	0.137447047	0.519918742	0.783324441	1	0.867052802	0.495849581	0.748367412	0.724839671	0.362510482	0.556965886	0.629746745	0.385745595	0.548970897	0.935570484	0.35561317	0.039294971	0.935570484	0.938618996	0.384293486	0.250135193	-0.739765513	0.941908972	0.318024724	0.798147593	0.230450282	0.855696898	0.630151875	0.265086646	0.343408083	0.418439543	-1	0.824364763	-0.00666893
1556755_s_at	|LOC286149	5.80E-22	0.509839358	0.5444371	-0.50157032	0.682394085	0.678467072	0.730954292	0.84047484	0.884857365	0.841011676	0.676374936	0.692487404	0.804333648	0.530475114	0.753185508	0.494495473	0.61471237	0.820629362	-1	0.84711662	-0.046431088	0.834522842	0.697981548	0.779894467	0.664935196	0.693559006	0.136622986	0.724775265	0.859685634	-0.610600551	0.615099163	0.859685634	0.963905131	0.618617202	0.052457335	0.895875184	0.109200496	0.353655517	0.860391298	-0.224114882	0.91766106	0.812299841	0.19700744	0.553159865	-0.098193138	1	0.881738456	0.687431041
243534_at	|CC2D2B	6.03E-22	0.157082729	0.263581916	0.28456949	0.281589449	0.670579289	0.68429418	0.91800755	0.90587078	0.172802907	0.704370362	0.723390673	0.665454924	0.52304069	0.668973787	0.617704401	0.305413537	0.751040627	1	0.639876523	0.375915265	0.866053441	0.477825261	0.605770798	0.677280454	0.353451402	0.137670393	0.642595855	0.811234957	0.438307758	-0.336738038	0.811234957	0.903264834	0.492291869	0.090481401	0.991556382	0.079171244	0.650864702	0.833723565	0.680829333	0.883582481	-0.104643524	0.081051593	-0.000741624	-0.152733564	1	0.821923229	0.59933178
238222_at	|GKN2	6.20E-22	0.901997295	0.636365553	-0.295978763	0.834076188	0.796742156	0.57707577	-0.958335537	0.875688617	0.768753292	0.659670826	0.938971559	0.671627712	0.70710075	0.739718245	0.428282878	0.628193091	0.544206302	1	0.083476867	0.187986657	0.923506682	0.805944747	0.807097297	0.622266545	0.54316928	-0.022858701	0.790952911	0.839477074	0.048044883	0.109059609	0.839477074	0.79345276	0.121355657	-0.225130227	0.9809367	-0.409569724	0.809565363	0.857990931	0.350387	0.893769865	0.472542372	0.056924424	-0.337294377	0.046716384	1	0.819681964	0.277227121
1555092_at	|VASH2	6.29E-22	0.519005596	0.58107998	-0.091291528	0.498052686	0.769841687	0.838225139	0.968867455	0.639945747	-0.311837855	0.607908191	0.719810022	0.550283702	0.666252447	0.725920291	0.532549678	0.26394034	0.700224107	-1	0.890846091	0.489452458	0.879617488	0.687320876	0.817890903	0.576128753	0.687494125	0.414957426	0.66926991	-0.235856819	-0.630091065	0.424053782	-0.235856819	0.932901359	0.504599162	0.273987145	-0.908340253	-0.437447368	0.924353399	0.731735944	0.329577857	0.9234957	0.664093291	0.14732982	0.293550678	0.493537028	1	0.768504213	0.500682458
1555157_at	|BC033582	6.54E-22	0.803211731	0.494748094	0.411493077	0.799145548	0.572134302	0.635238076	0.67843377	0.894364894	-0.133249973	0.683165666	0.736219701	0.815373305	0.549992178	0.585290359	0.405492387	0.638532005	0.755929294	1	0.889680798	0.567118909	0.776748022	0.462530506	0.688251191	0.687496809	0.543897069	-0.103700404	0.819839677	0.824004461	0.672881763	0.649497944	0.824004461	0.952787402	0.329775982	0.727485029	0.974632055	0.065820724	0.715758978	0.857153958	-0.002203765	0.896704496	-0.061043612	0.350500001	0.51467682	0.90533271	-1	0.826357458	0.21259034
1557589_a_at	|AL043159	6.58E-22	0.786418645	0.658037852	-0.148915929	0.791918968	0.715411554	0.213353106	0.759430652	0.768510068	0.969535111	0.559447119	0.562838395	0.849540605	0.183657327	0.771035785	0.313630936	0.62906862	0.839250278	1	0.986729139	0.269832285	0.540589094	0.758424838	0.769834766	0.613178903	0.736499074	-0.097522911	0.756395648	0.748396219	-0.132295726	0.704642438	0.748396219	0.958592936	0.018368555	0.127709457	0.942271614	0.556142014	0.456659028	0.892818435	0.336553978	0.961333318	0.863913389	0.165230361	0.438854852	-0.188481013	1	0.934393475	0.532288814
242914_at	|AI218448	6.85E-22	0.614509489	0.400124906	0.658011963	0.784274774	0.482901581	0.571120263	0.846268347	0.879602995	0.453253519	0.628595372	0.69517761	0.76806293	-0.014068682	0.58751901	0.39774273	0.451691013	0.71807249	1	0.955386285	0.505764632	0.848190869	0.349705194	0.785411869	0.587958782	0.538347376	0.271918822	0.814886389	0.188348737	0.622261073	0.316881757	0.188348737	0.946930105	-0.299217643	0.03602061	0.996328533	0.651970128	0.767613655	0.798190841	0.774260099	0.723232586	0.271108008	0.289855368	0.222935022	0.631551354	1	0.842506011	-0.012104571
237909_at	|ADAM6	7.06E-22	0.807399902	0.500864145	0.708655947	0.821770227	0.587106314	0.727938239	0.986716119	0.659411996	0.858311085	0.254679946	0.845627863	0.655136769	0.645276786	0.529438667	0.376235861	0.409931243	0.770180462	-1	0.056586555	0.463005054	0.429138091	0.621076006	0.795431232	0.25632907	0.448625775	0.069716215	0.730717104	0.948417228	0.455625676	0.647489776	0.948417228	0.965812653	0.511128872	-0.460178393	0.921000993	0.216544948	0.444729804	0.743057945	0.66923458	0.917435777	0.70730326	0.072897835	0.250045642	0.7009347	1	0.592342543	0.10766227
1556994_at	|BC042991	7.08E-22	0.446715329	0.517054442	0.01132033	0.316692773	0.726687615	0.599098436	0.950146722	0.847263338	-0.797448336	0.663498445	0.742206957	0.680047789	0.413060033	0.628975071	0.608173187	0.336752641	0.84280294	1	0.884397953	0.245453452	0.821986811	0.229166643	0.831874312	0.62025597	0.368834342	-0.214713424	0.560749353	0.915852506	0.479312982	0.162558433	0.915852506	0.925949536	0.386049051	-0.140989195	0.976097982	0.576792991	0.531274672	0.828284997	0.301987062	0.92531454	0.463903432	0.322226062	0.063849371	0.536882535	1	0.723451094	0.420896249
221180_at	|YSK4	7.69E-22	0.875066767	0.445858878	-0.197780857	0.845673894	0.7359923	0.608627341	0.285012832	0.823928306	-0.073034618	0.655820313	0.841880205	0.596472726	0.051342799	0.876401911	0.599048929	0.564599044	0.808393824	-1	0.97456182	0.200283032	0.744117575	0.736719287	0.830797312	0.640877961	0.513262239	-0.039182616	0.835527368	0.464958611	0.22368076	0.071570103	0.464958611	0.957057838	0.097656401	-0.249402487	0.927306243	0.010453618	0.539590599	0.810415092	-0.30301452	0.90429171	0.571101401	0.424019956	-0.087277106	0.365589308	1	0.767818667	0.611290996
1561424_at	|BC034325	7.75E-22	0.8234547	0.452205532	0.510258578	0.82801628	0.748150573	0.674248358	0.987762786	0.86620129	-0.42793983	0.683068371	0.949735115	0.583909902	0.700205289	0.759607029	0.523902365	0.366168963	0.780642249	1	0.946238915	0.210166909	0.775141357	0.587120203	0.942642116	0.650790675	0.434611665	-0.425244274	0.79885817	0.812309099	-0.603763766	0.090517882	0.812309099	0.948862336	0.221177057	-0.36365584	0.929145189	0.514108437	0.795025195	0.756244066	-0.478928008	0.914033845	0.644024865	0.296645824	-0.149343801	0.495993685	-1	0.775635475	0.701156678
1556460_a_at	|AK093071	7.86E-22	0.764001785	0.603226079	0.306922481	0.730091518	0.692182189	0.244289834	0.982991496	0.492666476	0.550617251	0.67204621	0.598802765	0.643165621	0.357715762	0.816353549	-0.04584532	0.663013973	0.781836985	1	0.798232019	0.363708511	0.934648717	0.772964809	0.879892739	0.611804039	0.754290979	0.571122947	0.738740382	0.645973164	0.455625676	0.709108017	0.645973164	0.8289315	0.246121474	-0.114931943	-0.196245317	-0.194498861	0.66386779	0.89117936	-0.262430076	0.928035308	0.693506659	-0.011449467	0.030228906	0.557156982	1	0.693026007	0.738805024
231333_at	|LOC100505515	8.06E-22	0.817799243	0.570839593	-0.013980798	0.763387302	0.74725767	0.750277641	0.523967543	0.800631421	0.80614996	0.729770239	0.879842468	0.662593959	0.52552336	0.857313037	0.522350984	0.264626152	0.762036939	-1	0.593038019	0.325350468	0.826392213	0.778850469	0.79927918	0.674488724	0.661190424	0.244863376	0.781139653	-0.374475926	-0.583880616	0.30143484	-0.374475926	0.94658915	-0.032367364	0.073834032	0.864848932	0.52908491	0.142480307	0.926243818	0.616275175	0.70871823	0.703461118	0.160280038	0.148748219	0.173328082	1	0.762528371	0.221122569
231607_at	|LOC100508834	8.09E-22	0.696348035	0.353501412	0.416856593	0.823834521	0.749340124	0.6308891	0.898848012	0.713170919	0.880312353	0.591633086	0.190264533	0.664621658	0.535125624	0.303112037	0.471457808	0.518413075	0.786217305	1	0.720027856	0.36282155	0.608358348	0.652752541	0.892306719	0.544253511	0.799611955	-0.1491595	0.886363453	0.133755396	0.494856069	-0.14060831	0.133755396	0.937796969	0.456718988	-0.193993487	0.715237858	0.895042139	0.698119357	0.710267505	0.493368933	0.948232928	0.822186	0.185901962	-0.000327887	0.239318096	1	0.848422347	0.49729539
220627_at	|CST8	8.27E-22	0.734171016	0.587441023	0.435162651	0.576417541	0.772662614	0.656262754	0.96811268	0.885629302	0.89848204	0.602177485	0.711537744	0.578403032	0.349501733	0.558961108	0.105991346	0.356018937	0.6880083	0	0.886741082	0.518628792	0.691072842	0.273857138	0.888269824	0.575072628	0.552567809	-0.045847407	0.729376444	0.713508681	0.615793763	0.184850574	0.713508681	0.801603787	0.409555724	-0.125236726	0.803365419	0.569574727	0.535107969	0.744521965	0.041364237	0.84670292	0.684791131	0.298400973	0.104551995	0.374826977	1	0.752068701	0.057639547
1563255_at	|BC033360	8.32E-22	0.413023052	0.4181817	0.284873756	0.735452261	0.75423208	0.37981842	0.988548944	0.832770589	-0.565878151	0.5431661	0.521577786	0.764016608	0.600254115	0.708970051	0.59815994	0.385825126	0.793537726	-1	0.939534711	0.626713032	0.791497023	0.484786122	0.672099686	0.518247551	0.553269212	-0.302558427	0.831341157	0.708340175	0.215035842	-0.400342701	0.708340175	0.922790763	0.589409144	0.181414348	0.946431617	0.765128244	0.730017128	0.487632029	0.413126104	0.937837159	0.667500277	0.288023836	0.074647746	0.512604018	-1	0.824940171	0.263911632
1559995_at	|SAMD14	8.39E-22	0.711323584	0.418760075	-0.208641146	0.704233958	0.72604838	0.787700837	0.795305435	0.952868811	-0.76724048	0.614924746	0.713568876	0.621157461	0.76553577	0.812637327	0.620419884	0.250196435	0.76064139	0	0.913432636	0.316734604	0.847186794	0.539776893	0.494571829	0.580966238	0.599488573	0.218102964	0.71743745	0.777665053	-0.507149859	0.466189153	0.777665053	0.959748932	0.359958336	0.216819128	0.951481624	-0.061153812	0.489062856	0.761918923	0.352881642	0.704813117	0.52225449	0.316380321	0.404430739	0.115331807	-1	0.871608914	0.218104033
1570315_at	|HTA	8.56E-22	0.779526241	0.491215058	0.4369854	0.831041463	0.734270244	0.5183429	0.856976832	0.778431788	-0.44004714	0.572767614	0.818599107	0.616885643	0.713194852	0.638063933	0.448609426	0.448206493	0.761121115	1	0.944931472	0.26467555	0.825691506	0.636884276	0.702825039	0.540578178	0.617846862	-0.478660163	0.712428814	0.864689239	0.223529453	0.238075316	0.864689239	0.943166823	0.276881077	-0.019144164	0.946306431	0.680723585	0.443498776	0.827116082	0.114070276	0.87164275	0.735935959	0.138628136	0.204813926	0.760397291	1	0.638076956	-0.209901598
1562671_s_at	|AK093301	8.73E-22	0.900573148	0.530084335	0.094320452	0.86492731	0.733984459	0.300665819	0.947063038	0.836203137	0.105791795	0.691059751	0.607342792	0.811829529	0.265254779	0.635220385	0.603016476	0.578724539	0.802208489	1	0.923880435	0.127396397	0.817409819	0.584689691	0.890239573	0.661793551	0.596520937	-0.068244782	0.795494788	0.599588166	0.285379267	0.193072116	0.599588166	0.94071983	0.419650967	-0.364844764	0.949903916	-0.389910044	0.740446822	0.899661497	0.463370014	0.733734628	0.749899419	0.264397604	0.238906653	0.879031099	1	0.812656861	0.623849168
62987_r_at	|CACNG4	9.61E-22	0.745875557	0.367398689	-0.303487621	0.677481874	0.724899166	0.553608521	0.329978651	0.380072909	0.177688248	0.546954624	0.664383284	0.849772104	0.627701944	0.784756659	0.40260494	0.112400254	0.726286519	1	0.856679419	0.548946622	0.800649989	0.730016994	0.733331528	0.588751148	0.731746822	0.323708589	0.76105143	0.844554196	0.536679232	0.405082495	0.844554196	0.965572343	0.454737346	0.067757187	0.708613612	-0.448704338	0.479699094	0.385655934	0.358330668	0.934514384	0.494878724	0.166191565	0.315265721	0.658682433	-1	0.266869934	0.028776334
238235_at	|AA013222	9.61E-22	0.754320263	0.575452322	0.578456916	0.762465345	0.774535615	0.670795657	0.949781065	0.648680693	-0.486422564	0.694092313	0.669127408	0.77911262	0.67532497	0.732591853	0.597894239	0.391462143	0.793766322	1	0.922987193	0.233735161	0.716122086	0.776419019	0.620798793	0.6461365	0.637325257	-0.304019446	0.803506337	0.937896129	0.572428938	0.32030799	0.937896129	0.938914665	0.02470273	0.227555882	0.944903273	0.589778304	0.33992721	0.861331966	0.34570245	0.810587961	0.727010506	0.182657018	0.101516779	-0.397517785	1	0.790049034	0.002903623
233307_x_at	|AK000073	9.74E-22	0.838025083	0.562330907	0.596537197	0.878134262	0.524111452	0.391832513	0.960506998	0.615620109	-0.143612827	0.324425016	0.730334151	0.753120844	0.564302146	0.602292348	0.169279082	0.615935757	0.789833334	-1	0.756423257	0.42847337	0.741042234	0.841237201	0.766359169	0.301886692	0.634359017	0.270152885	0.783103846	0.849274359	0.496898791	0.576255164	0.849274359	0.928822309	0.719585646	0.130569997	0.644302434	0.828769999	0.353599648	0.743823088	-0.61070281	0.905438458	0.821591753	0.046181938	0.508353438	0.386192681	-1	0.708125079	0.57215513
1570266_x_at	|BC015108	9.75E-22	0.21434022	0.318297369	0.65282731	0.171774551	-0.027457375	0.490878569	0.763428823	0.876522785	-0.578841873	0.669967844	0.683806156	0.662106491	0.609451568	0.886438039	0.613315129	0.372264015	0.859530099	-1	0.603353038	0.636352332	0.802923449	0.741338557	0.6389871	0.664553689	0.636305104	0.513370757	0.298977469	0.793934875	0.368689143	0.316079621	0.793934875	0.893155583	0.581168861	0.18612511	0.987753795	0.281011844	0.632073047	0.843209265	-0.147458547	0.966339673	0.464511704	0.397725381	0.607277238	-0.213072022	-1	0.81596164	0.086688068
231583_at	|KRT74	9.79E-22	0.880227797	0.633758917	0.48836468	0.898328146	0.765851841	0.720636554	0.971274552	0.662691579	0.419524027	0.613802392	0.570452142	0.607913033	0.062935647	0.616863236	0.30819769	0.486811834	0.732352009	-1	0.962034386	0.513932465	0.858559388	0.766540015	0.874570045	0.518861031	0.661985426	-0.426265248	0.77037775	0.680486877	0.455625676	0.710902709	0.680486877	0.790789911	0.454062775	0.082772947	0.290921437	-0.705942758	0.477288618	0.896139239	-0.30017875	0.907297177	0.652287015	0.089201602	0.258148416	0.620797087	1	0.778897473	0.611757895
1563138_at	|BC029470	9.97E-22	0.866829673	0.384859937	0.312864189	0.732349214	0.769911927	0.48602696	0.828023253	0.767503483	-0.608056825	0.660555085	0.753329045	0.724242297	0.515470092	0.844318855	0.435083774	0.477011902	0.808428617	-1	0.87463728	0.45031594	0.762829722	0.518843599	0.782269244	0.644230474	0.670089548	0.167976963	0.620716783	0.751115076	0.520064781	0.379849157	0.751115076	0.903301284	0.18356604	-0.729014658	0.888855809	0.680364093	0.745293632	0.859009738	-0.002328041	0.94532397	0.138746523	0.250355719	-0.110747165	0.172670255	1	0.729754993	0.049940762
233961_at	|AU146107	1.02E-21	0.840486016	0.633699599	0.085187533	0.930240886	0.764654917	0.572487881	0.837721402	0.067974005	-0.282261932	0.420155673	0.6810908	0.794837596	0.07648487	0.851982952	0.375773798	0.481808044	0.799967406	1	0.057127744	0.421510035	0.897066833	0.86812083	0.789149275	0.426308331	0.495268079	0.284595144	0.885584158	0.777390663	2.11E-07	0.312690816	0.777390663	0.947131428	0.374547298	0.058614711	-0.892519962	0.559644123	0.603044757	0.118608409	-0.438120576	0.771868361	0.781182623	0.334061748	0.124685727	0.023483431	1	0.393715465	0.183545868
1566456_at	|AL832894	1.02E-21	0.676859312	0.64851253	0.325393782	0.714044255	0.754229718	0.330784112	0.986825746	0.902766825	-0.631210556	0.695279003	0.806435969	0.759050566	0.599751265	0.760872724	0.285993724	0.5702431	0.750055073	-1	0.954819556	0.295997876	0.828680358	0.742073197	0.772931595	0.658892008	0.665747253	0.505540549	0.635774343	0.720527007	0.242133556	0.503486423	0.720527007	0.978259292	0.134097301	0.274199854	0.975821479	-0.596893199	0.662984015	0.894117191	-0.071167652	0.952305068	0.796127637	-0.098309365	0.435496925	0.256281826	0	0.795935468	0.863039774
1557514_a_at	|AF147432	1.06E-21	0.900463676	0.495460747	0.561155321	0.857749607	0.745316523	0.650084557	0.995748954	0.691777184	-0.127541434	0.551084192	0.766422081	0.682291583	0.303544006	0.630915728	0.282254387	0.579079682	0.721649673	1	0.738617275	0.438150475	0.817349566	0.319944873	0.771116103	0.530996033	0.604345866	-0.026800594	0.875513608	-0.09413699	-0.487563559	0.190368439	-0.09413699	0.808060913	0.560778258	0.43559095	0.815189022	0.562725673	0.746089834	0.796070237	0.148299412	0.928646844	0.475295928	0.147356134	0.085072161	-0.133320103	1	0.747814688	0.547645897
1564828_at	|KIAA1211	1.11E-21	0.870188816	0.392093516	0.104279641	0.888357658	0.638873433	0.485573175	0.798180573	0.776659245	0.280489686	0.640974712	0.740415764	0.797928352	0.442294098	0.662411939	0.400225939	0.452332236	0.738431228	1	0.813715518	0.3084267	0.410003634	0.708277194	0.918626461	0.577539942	0.534697758	0.430087	0.941864623	0.787065017	-0.436883679	0.281345914	0.787065017	0.948144725	-0.316174858	0.335383287	0.776458095	-0.436371656	0.304741597	0.896150393	0.48193783	0.856982566	0.886365882	0.279282634	0.351056109	-0.204437295	1	0.827997771	0.648097055
1562888_at	|GLB1L3	1.13E-21	0.783523868	0.474380143	0.090473629	0.73473693	0.717167699	0.47819779	0.988408421	0.844532032	-0.688075883	0.497126546	0.460274143	0.754615583	0.267947993	0.697904557	0.651548775	0.488581606	0.802307852	-1	0.842964987	0.322186662	0.830348657	0.579508125	0.862970268	0.502914411	0.552454018	-0.434149134	0.782497211	0.938227904	-0.718594066	0.492144341	0.938227904	0.957495515	-0.06290159	-0.386961869	0.900416619	0.641830186	0.240509382	0.8436938	0.151632542	0.94680711	0.56099075	0.351432515	-0.022755336	0.805303533	-1	0.834434949	0.438249709
220660_at	|C9orf27	1.15E-21	0.815895586	0.462272561	0.385358649	0.841180499	0.787093757	0.713206903	0.996906809	0.823281811	-0.543002207	0.560731153	0.644921521	0.585962104	0.53390487	0.492117931	0.317885963	0.547417477	0.752267886	-1	0.566534875	0.375294872	0.575425116	0.673513004	0.865864258	0.506961024	0.609760905	-0.246912446	0.839283389	0.799138474	-0.509082476	0.312305779	0.799138474	0.837193379	0.567591509	-0.024308485	0.590530745	0.027149227	0.478459593	0.896704779	0.118255197	0.85342288	0.903232643	0.227139653	-0.062379775	0.288163146	0	0.834498855	0.614730758
1556271_at	|BC042472	1.16E-21	0.908732219	-0.046792069	-0.084169232	0.884947313	0.731910839	0.556135172	0.872787912	0.725098824	-0.285256317	0.469554415	0.699787326	0.660008166	0.361657661	0.570560146	0.650915775	0.623755314	0.737813098	1	0.927486204	0.33673409	0.732064772	0.758865064	0.77799642	0.42657725	0.642469005	-0.294797138	0.802701432	0.484793656	-0.335139222	0.713236032	0.484793656	0.958509512	0.005464748	0.483462345	0.88066049	0.116376666	0.642339038	0.642939092	0.065678772	0.948813461	0.859870737	0.341612416	0.240567428	0.758896809	1	0.701768936	0.565642762
1562372_at	|SV2C	1.19E-21	0.491157153	0.479641456	0.233672645	0.449343653	0.742393836	0.832860997	0.999799463	0.820341878	-0.014930712	0.605972746	0.31793799	0.717005192	0.697022892	0.389419335	0.305289886	0.328552065	0.76079583	1	0.607458091	0.344118396	0.909124444	0.633185373	0.728235691	0.558567873	0.63782184	0.312533973	0.694107967	0.471211754	-0.131073223	0.754531557	0.471211754	0.842139082	0.227542815	0.255022301	0.907883458	0.828485292	0.271809967	0.829676517	-0.290203375	0.849532304	0.517186469	0.268861452	0.056390543	0.356769635	-1	0.893274882	0.525816014
1557827_at	|C10orf103	1.19E-21	0.838240662	0.422779541	-0.163469172	0.78021889	0.734190465	0.629702036	0.926227353	0.819947873	0.345146194	0.703565474	0.801195906	0.715560325	0.394386782	0.569106305	0.554500295	0.353381134	0.795495565	-1	0.900674771	-0.002035203	0.644572919	0.874076872	0.911002464	0.696248596	0.643494453	-0.369677395	0.77470634	0.774019482	0.455625676	-0.06823022	0.774019482	0.875090842	0.311804477	0.572183051	0.896519032	0.543433703	0.613293948	0.840558499	-0.181849828	0.895285508	0.73436735	-0.001032576	0.177706772	0.856832161	1	0.814311925	0.602265937
1557676_at	|BC040673	1.22E-21	0.864910412	0.629484498	-0.045900637	0.679680355	0.708547608	0.725228061	0.903354888	0.708814219	-0.602234236	0.670200576	0.790206959	0.698132784	0.34524621	0.772751113	0.580070904	0.341957806	0.81816459	-1	0.878666087	0.692902657	0.851070494	0.488790132	0.8192185	0.550949377	0.648377566	-0.475022195	0.687000657	0.380360923	-0.19058924	0.0851659	0.380360923	0.956124491	0.275464365	-0.225828859	0.516809711	0.669661791	0.744539728	0.754035043	0.76080803	0.91089971	0.388720929	0.220495437	0.125068671	-0.212652209	-1	0.836789333	0.814074603
31835_at	|HRG	1.23E-21	0.802782476	-0.329807742	0.102347686	0.797360655	-0.593922311	0.733202603	0.869326093	0.783006441	0.562087573	0.608426107	0.379974774	0.803147044	0.530641992	0.779243683	0.342126228	-0.581741101	0.817874586	-1	0.885739945	0.427930534	0.898431839	0.805938534	0.808146837	0.564634669	0.541432169	0.688057904	0.821370326	0.697591766	0.407634738	0.570034622	0.697591766	0.937669556	0.646952798	-0.027144231	0.92982323	0.329644221	0.53474266	0.934228298	-0.101127484	0.876357008	0.51263708	0.147409438	0.233483771	0.525242723	-1	0.812275619	0.667150548
216476_at	|LOC442381|LOC650293|OR7E87P	1.24E-21	0.814270993	0.51195921	-0.034943877	0.929543669	0.752170206	-0.032640867	0.559517301	0.593352411	0.320100503	0.51945953	0.761397124	0.269150874	0.661961097	0.546048532	0.545698856	0.523882995	0.728646613	1	0.382446031	0.533324117	0.640103116	0.549132078	0.77678945	0.415978897	0.671197887	0.079700412	0.795729879	0.706035754	0.48325833	0.041264347	0.706035754	0.953276622	0.118063611	0.733108722	0.879904401	-0.830279111	0.761825372	0.519408331	-0.149088161	0.8998348	0.847757276	0.184321214	0.36523181	0.336405635	-1	0.641011121	0.515220937
1559806_at	|BC039091	1.25E-21	0.808193094	0.615643501	0.411704256	0.803374181	0.727561637	0.606083459	0.868046295	0.473336484	-0.605950073	0.53892486	0.792706367	0.477212012	0.329894413	0.867063393	0.227590729	0.037770972	0.749593527	1	0.932784157	0.426476164	0.777321497	0.736857306	0.575121747	0.436529382	0.656329657	-0.088889125	0.867856874	0.772490418	-0.132730025	0.655795096	0.772490418	0.900638579	0.051056547	0.016601513	0.519516597	0.616616243	0.575869799	0.722396294	0.787203582	0.936949552	0.672463205	0.299401871	0.06490988	0.568636888	1	0.434970858	0.20739941
1564600_a_at	|CCDC36	1.35E-21	0.677135469	0.538660879	0.439758684	0.81406388	0.689106837	0.600504528	0.964668853	0.908797455	0.881100515	0.614458299	0.772034388	0.325524208	0.612551023	0.802930132	0.166265724	0.44529803	0.772287731	1	0.118659599	0.593779709	0.794317538	0.474937398	0.554423816	0.580728103	0.382746888	0.126793681	0.717876857	0.953123054	0.931453291	0.268056692	0.953123054	0.94538532	0.649849304	-0.030719917	0.804652399	0.520298929	0.22354619	0.890548147	0.069891974	0.907528805	0.597214127	-0.182379635	0.221085499	0.047445419	-1	0.855104402	0.074680005
1557885_at	|BC043649	1.41E-21	0.893897187	0.539102802	0.536690968	0.934074976	0.829168897	0.43243745	0.984554176	0.756688067	-0.258327419	0.452242681	0.92328402	0.635858933	0.700119834	0.563374639	0.348201684	0.552600691	0.790098638	-1	0.275615688	0.206324628	0.551353122	0.832716188	0.887910582	0.414689596	0.724174302	-0.262300477	0.873559552	0.873962576	-0.463006563	0.009322656	0.873962576	0.922669097	0.277749958	0.412503371	0.542488476	0.39291925	0.583566215	0.729279069	0.105414571	0.88005976	0.057429456	0.415621364	0.005428222	0.000667598	1	0.776037776	0.147069345
1559540_at	|BC039381	1.45E-21	0.818511549	0.58591011	0.490487398	0.82455451	0.69597526	0.761670595	0.951721768	0.874806707	0.784182347	0.641991533	0.503220021	0.756298917	0.472814805	0.773517207	0.301608214	0.062258646	0.738258823	-1	0.811482629	0.242489004	0.693071969	0.526122343	0.675341018	0.588431565	0.45601384	0.530671523	0.851535953	0.585365232	0.072433365	0.634327939	0.585365232	0.931989525	0.677023204	0.37485235	0.492973046	0.807543697	0.492267408	0.814887875	0.183470353	0.970197868	0.652445625	0.188896363	0.529374637	-0.068169621	-1	0.750481755	0.60165462
240150_at	|BE467740	1.49E-21	0.821232947	0.380993674	-0.079590859	0.83591749	0.771410376	0.665260095	0.896911597	0.672053442	-0.224163285	0.585374821	0.669559438	0.526293272	0.566389197	0.513666834	0.294161113	0.275090379	0.725255649	1	0.935717465	0.256107741	0.672178722	0.409860129	0.827725966	0.548705207	0.689194075	0.384881726	0.877610916	0.507973934	0.682134025	0.172646261	0.507973934	0.838906401	0.275796444	-0.493945473	0.907618365	0.328141216	0.57777147	0.736550913	0.699711381	0.923868698	0.41572627	0.035839207	-0.269106333	0.322150593	1	0.696558436	0.800716613
239440_at	|LOC100506858	1.53E-21	0.327365574	0.337475881	-0.183310965	0.482588926	0.716791206	0.486371995	-0.185221186	0.698573861	0.152780424	0.630118831	0.638692223	0.754110459	0.748228727	0.712025012	0.461885407	0.428253707	0.709439969	1	0.980853787	-0.052446532	0.827775336	0.553915518	0.771094354	0.613408137	0.459513088	-0.21408641	0.614713226	0.868441809	0.875583358	0.70235124	0.868441809	0.950225693	0.339894071	0.160296309	0.789113533	-0.087828775	0.705434774	0.816538694	0.140823393	0.913189619	0.772233636	0.231978673	-0.081709299	-0.06612358	-1	0.814995418	0.515342097
237619_at	|C6orf146	1.53E-21	0.033998449	0.062909847	-0.131004465	0.087932077	0.706488452	0.744674963	0.967685117	0.886937972	0.900086958	0.579934791	0.645379789	0.663188322	0.39128082	0.667761114	0.448761607	0.403325563	0.76765347	-1	0.922858856	-0.107311784	0.536046737	0.384511675	0.885030852	0.550149689	0.612570856	-0.054586174	0.703978663	0.713445166	-0.000252777	0.48150556	0.713445166	0.815167698	0.708290608	-0.017119746	0.90725546	0.887608011	0.85662082	0.591067789	0.901016139	0.939087863	0.259593826	0.151564423	0.110121051	0.501343283	1	0.825256851	0.702561059
237436_at	|AI143909	1.54E-21	0.636965738	0.423987839	0.325221939	0.650889795	0.66129778	0.679960301	0.978722893	0.893238148	0.428644444	0.53744469	0.395414322	0.61369067	0.588253054	0.750563666	0.45565007	0.531667699	0.782803451	-1	0.899004926	0.445508199	0.685267404	0.881260623	0.800307025	0.487250968	0.292946463	-0.489909106	0.749509926	0.881995523	0.484443441	0.244512065	0.881995523	0.934117729	0.776937042	0.413154984	0.910560287	0.100514935	0.313202696	0.800295608	0.907594853	0.917288569	0.692203359	0.187454696	0.025971131	-0.584188605	1	0.8053943	0.721977859
207095_at	|SLC10A2	1.57E-21	0.662664181	-0.300004353	0.330195738	0.579558089	0.731626514	0.741495132	0.969044574	0.682516574	0.782687219	0.486305963	0.926886693	0.597887861	0.362825097	0.613634402	0.483523046	0.568382743	0.709065842	1	0.943743918	0.471989692	0.775253515	0.794331216	0.672820205	0.527010008	0.543344237	0.453342788	0.864484738	0.721967244	-0.207631771	0.57549834	0.721967244	0.82270035	0.341125414	0.440727163	0.982260605	-0.177745632	0.437505852	0.629104724	0.029279842	0.797818468	0.396614875	0.174270326	0.335228282	0.448191212	1	0.749012971	0.335762852
1553555_at	|TAS2R38	1.59E-21	0.797271492	0.616724377	0.333698634	0.789185236	0.685680997	0.529914823	0.867627413	0.806317368	-0.638924353	0.699596932	0.508151924	0.766545947	0.732865656	0.708217946	0.513960306	0.572892211	0.706261797	1	0.969360132	0.541370914	0.725818417	0.446136276	0.883188991	0.657542027	0.756744411	-0.272468685	0.727045152	0.667958382	-0.222819803	0.803793361	0.667958382	0.948061351	-0.049062891	0.191555203	0.938404446	0.264668875	0.440271443	0.909890954	-0.102536691	0.907695754	0.839083874	0.220255255	0.437457398	0.417334111	-1	0.838212156	0.667381063
1561531_at	|BC039489	1.61E-21	0.796457143	0.543836726	-0.137968492	0.743285358	0.819653937	0.65775628	-0.365438216	0.792052427	-0.234631141	0.626380748	0.624309246	0.730896067	0.39758377	0.787943922	0.380953638	0.506027324	0.71888492	1	0.89876691	0.672754816	0.747621656	0.599524618	0.937933275	0.597127365	0.681031401	0.414116216	0.787260771	0.553462844	0.200214742	0.577984725	0.553462844	0.913917551	-0.018558244	-0.107531468	0.925654548	-0.112006216	0.38438916	0.856340736	-0.120986767	0.956558023	0.665518435	0.160006595	0.075429652	-0.213623383	0	0.807250641	0.711481586
1564362_x_at	|ZNF843	1.62E-21	0.266559457	0.558652474	-0.211135514	0.52567801	0.707494399	0.072291912	0.605739332	0.747846315	0.604951592	0.536242251	0.684452722	0.75177565	0.623141115	0.507701765	0.468014173	0.541245822	0.796810076	1	0.955227234	0.417144441	0.787375773	0.842865162	0.890836618	0.546433539	0.674266874	0.11814109	0.743596227	0.803251426	0.150801085	0.771472067	0.803251426	0.82480562	0.507853701	0.140747003	0.884714679	0.639552381	0.623059621	0.840625964	-0.128155958	0.901682753	0.8471432	0.113042706	0.198768987	0.71717374	1	0.654714739	0.742976252
1562829_at	|LOC339568	1.63E-21	0.780961381	0.519880422	0.032033888	0.793499826	0.713379826	0.341134604	0.819808937	0.768721884	-0.261191321	0.459946979	0.938127111	0.619254654	0.619553933	0.685404308	0.53292831	0.39040353	0.760967169	1	0.965665011	0.168811614	0.641401589	0.47744036	0.837278733	0.390517677	0.471414165	0.350832438	0.881406313	0.843767937	-0.238378284	0.577652466	0.843767937	0.860108764	0.409900215	0.064980866	0.911873824	0.515289321	0.627186777	0.766207105	0.210310656	0.822310622	0.54081725	0.368601841	-0.034458395	0.373997754	1	0.768984541	0.724215749
1564960_at	|KRTAP7-1	1.63E-21	0.71518954	0.522434799	0.220613006	0.70468902	0.682678501	0.437574861	0.975407222	0.753174111	-0.259746225	0.631745325	0.637605398	0.711987042	0.189962888	0.74285645	0.346738155	0.419427515	0.7752755	1	0.853756854	0.389359842	0.702910952	0.54450993	0.809828398	0.544651004	0.591791666	0.293002645	0.750630527	0.753642608	-0.587023187	0.558965792	0.753642608	0.849438919	0.241293588	-0.054201627	0.385821977	-0.519321102	0.832957773	0.9067436	0.449727147	0.867596313	0.546708253	-0.061365506	0.305434079	-0.381032292	1	0.849500656	0.204547748
1564317_at	|AL833644	1.70E-21	0.839987675	0.555725198	0.427788958	0.75497483	0.579161627	0.302049127	0.982011648	0.846298145	-0.159091684	0.607672584	0.783005792	0.708371185	0.575543122	0.835211676	0.379613209	0.048741055	0.746526056	-1	0.263757926	0.114476179	0.802873474	0.641989978	0.771526762	0.585311293	0.697858031	0.101287885	0.834133613	0.918607974	0.457128938	-0.42637512	0.918607974	0.919759637	0.373681516	-0.205716465	0.991886536	0.761052587	0.470880177	0.774132587	-0.450016368	0.869680036	0.287703591	0.341686676	-0.075842943	-0.391709474	-1	0.824961377	0.142562141
234671_at	|KRTAP4-2	1.71E-21	0.633701908	0.602576005	-0.080188881	0.312034018	0.786312357	0.770837116	0.938705236	0.858178343	-0.31752084	0.715884419	0.939474029	0.705723334	0.295493455	0.78554376	0.623871605	0.125860421	0.791540326	-1	0.942243251	0.668233574	0.664595915	0.394554567	0.833527799	0.669681895	0.765389759	-0.058334104	0.70480935	0.602740514	0.530931264	0.593827324	0.602740514	0.944185865	0.081676269	-0.190879987	0.963429413	0.261872299	0.52393665	0.87525695	-0.134233144	0.933783439	0.636859048	0.240569989	-0.0488901	0.067061985	-1	0.845693862	0.713063965
207964_x_at	|IFNA4	1.72E-21	0.813557083	0.525334088	-0.031750836	0.819987295	0.773216112	0.645691144	0.897382195	0.711509858	-0.554479544	0.620147028	0.69819276	0.706931034	0.680551913	0.80046904	0.125944194	0.644120047	0.740989896	-1	-0.043053706	0.791305031	0.621941336	0.768176825	0.840349507	0.539340185	0.589031215	0.39161301	0.685210549	0.01517508	0.061523455	-0.119114821	0.01517508	0.815239223	0.630658074	-0.076306358	0.255937295	0.190816949	0.076350027	0.887880676	-0.120907549	0.882265992	0.59147895	0.225113171	0.291867761	0.665374031	1	0.724784226	0.111860754
1563117_at	|LOC388456	1.84E-21	0.839022679	0.546052963	0.718965096	0.746469193	0.679241535	0.274257504	0.945393663	0.894691451	-0.214422157	0.531695108	0.787207663	0.697711942	0.129738345	0.698837787	0.298340234	0.54372435	0.725419833	1	0.943514374	0.61250476	0.691954971	0.448675209	0.892125486	0.463863471	0.60279917	0.019730206	0.81197163	0.485083908	0.519784121	0.322370819	0.485083908	0.96490409	0.037669406	0.002420156	0.75841908	-0.231212609	0.790635845	0.826026406	-0.297335911	0.95279487	0.095355227	0.299285985	0.277852189	0.489595676	-1	0.822876537	0.83459693
1556507_at	|BC038725	1.86E-21	0.629220616	0.516474409	-0.088083359	0.592986511	0.758509186	0.390263519	0.672413341	0.759898614	-0.294857548	0.528560019	0.672234872	0.735288955	0.367525461	0.842724711	0.272888361	0.396737837	0.768805218	1	0.917633486	0.473007539	0.803404067	0.646048262	0.724278074	0.450632101	0.597804005	0.517887692	0.671083872	0.591459665	-0.056219695	0.828734084	0.591459665	0.952501623	0.295039011	-0.0270621	0.961003518	0.627343167	-0.125935328	0.906059801	0.081851881	0.873362268	0.705882135	0.084223853	0.334487436	0.116345657	1	0.786441627	0.176625684
1552657_a_at	|TXNDC2	1.89E-21	0.665807118	0.415482482	0.165501922	0.615157987	0.736581778	0.720654639	-0.131919311	0.755196738	0.923668444	0.643662444	0.687827028	0.704438999	0.756357186	0.822106642	0.074554386	0.055945806	0.74800487	1	0.084464351	0.49056027	0.74009284	0.366419462	0.684310652	0.578560356	0.645888101	0.13481772	0.766370475	0.938621084	0.777853522	0.493903449	0.938621084	0.963679583	0.280968382	-0.265109371	0.800494915	0.219157188	0.644296177	0.913928413	0.69535292	0.89886344	-0.062640141	0.293162417	0.435512996	-0.117074794	1	0.841564714	-0.144024343
1565858_at	|SNORA71A	1.90E-21	0.736159476	0.467819794	0.718855528	0.75315571	0.733602638	0.817222413	0.894423297	0.944675429	-0.413477649	0.672988513	0.758277092	0.708309109	0.048800566	0.735168152	0.33849184	-0.186572155	0.707464163	0	0.019930721	0.440339983	0.716125364	0.558712337	0.545917117	0.617889364	0.444264761	0.463113625	0.576545447	0.899646638	0.49789611	0.454010043	0.899646638	0.855754559	0.25721339	-0.053817496	0.913976952	0.506212816	0.719797174	0.852230582	0.301013529	0.913821705	0.768147772	0.241918233	0.278746698	0.576350326	-1	0.88832722	0.188103112
236954_at	|BOLL	1.94E-21	0.793097023	0.467623558	0.321590286	0.919592885	0.68681042	0.668052158	0.22371566	0.427116388	0.950620062	0.429990696	0.651314444	0.634626266	0.494848717	0.632004184	-0.077355984	0.63052659	0.641726772	-1	0.365627494	0.283782715	0.979133455	0.567402888	0.841264897	0.304691774	0.769013731	0.231799265	0.570533286	0.884791427	0.379230553	-0.026350676	0.884791427	0.821629449	-0.16966901	0.572044691	-0.395968123	-0.724189616	0.290350381	0.677186539	0.861961126	0.272608522	-0.198940143	0.262711446	-0.033272339	0.560162251	1	0.771164766	0.33310866
237740_at	|AI910521	2.01E-21	0.729880947	0.451042024	0.269831051	0.835330264	0.772945319	0.537598178	0.977321851	0.859093832	0.778451131	0.662843565	0.869415123	0.612924287	0.377608021	0.890439659	0.351168682	0.322633517	0.784679317	1	0.765719151	0.451509684	0.889777204	0.787192681	0.753281977	0.59970126	0.473528883	-0.084818114	0.582458317	0.931015522	0.519810104	0.296352053	0.931015522	0.840508729	0.205630477	-0.751986731	0.908332049	0.380559544	0.710938218	0.740329754	-0.054866838	0.857179568	0.452458156	0.423152155	0.038241787	0.318148687	1	0.834533977	0.017011112
231612_at	|C4orf35	2.02E-21	0.79729937	0.408300409	0.450483299	0.682509606	0.729279697	0.699634081	0.956165659	0.415217368	0.941187751	0.591417263	0.766294676	0.569626018	0.533634568	0.66768275	0.260700178	0.456103052	0.545626976	1	0.985144392	0.654001027	0.479053918	0.025979723	0.656844627	0.521092408	0.614907993	0.023273732	0.699999473	0.903056035	-0.309115546	0.28135969	0.903056035	0.79128799	0.61103382	-0.240444078	0.991492201	-0.20989146	0.908120179	0.729541759	0.957603243	0.909109761	0.424790117	0.201295211	0.185756284	0.028459709	1	0.788096578	0.48397573
1565879_at	|R99095	2.02E-21	0.859727143	0.488973646	-0.159835318	0.888493874	0.791522867	0.760430978	0.427004612	0.677961718	-0.498941735	0.559156071	0.641730814	0.153428948	0.725443348	0.748045184	0.336027364	0.310274829	0.713370436	1	0.912396023	0.349343828	0.652368924	0.561437713	0.901808785	0.492520312	0.577819243	-0.133914576	0.851578878	0.519497673	0	0.819194336	0.519497673	0.884825921	0.056585129	-0.301237975	0.867466204	0.498581929	0.710382483	0.817456636	-0.14581446	0.936535599	0.82673019	0.054149585	0.145116266	0.665897854	0	0.74555885	0.436302112
233077_at	|FLJ13439	2.04E-21	0.816615998	0.530687723	-0.273721508	0.514004327	0.790268882	0.736672914	0.873905323	0.897190762	-0.594276529	0.651011655	0.749810979	0.586833	0.5172669	0.763670993	0.406244185	0.358427949	0.788694659	1	0.700971383	0.355185782	0.87578488	0.694885281	0.846981903	0.604556818	0.578982527	-0.070799485	0.805845116	0.782547704	0.154508785	0.885082207	0.782547704	0.868512818	0.023935721	0.096241724	0.708699357	0.766365394	0.592213795	0.908147953	-0.174124793	0.935141483	0.47099772	-0.09513893	0.308263238	0.593512153	1	0.864436108	0.56443064
234067_at	|AK001076	2.07E-21	0.902632834	0.489615478	0.205123202	0.884085285	0.806498827	0.834200051	0.955310599	0.803293526	-0.437641793	0.586032513	0.950827804	0.564816597	0.130964291	0.611459123	0.501489153	0.588194658	0.712518256	1	0.796954026	0.615918918	0.924876599	0.799489246	0.73177556	0.544525738	0.67043846	0.381315063	0.741478777	0.380064835	-0.701159684	0.191602742	0.380064835	0.960005189	0.062481818	0.343479009	0.938907182	0.617882962	0.810531415	0.81690776	-0.135032378	0.960308653	0.892153356	-0.058927054	0.389871512	0.145657405	-1	0.847738208	0.7593247
1561619_at	|BI463387	2.08E-21	0.797136317	0.381318556	0.032827556	0.762660764	0.719244626	0.825993184	0.945573732	0.668225068	0.869086981	0.51928649	0.463015703	0.749150834	0.646927464	0.858295812	0.275087125	0.314633135	0.744132783	1	0.897911759	-0.055743228	0.746120945	0.766581406	0.82065781	0.50321266	0.814150161	-0.42667957	0.814468953	0.922318881	-0.015642112	0.7738689	0.922318881	0.959622713	0.312080655	0.128430843	-0.204003094	-0.605619161	0.773608091	0.83531541	0.053092779	0.964215366	0.587920547	0.2350911	-0.048676759	0.364199552	-1	0.739465505	0.685423496
1556721_at	|C20orf203	2.08E-21	0.326988655	0.568636793	-0.246656512	0.455863783	0.636739233	0.625582995	0.856363352	0.865491798	-0.512781668	0.649599507	0.625588568	0.679680224	0.680255208	0.619698267	0.425111886	0.468160429	0.766274422	1	0.866374866	0.521028786	0.772389635	0.812028564	0.808871533	0.585919971	0.629530507	0.1856911	0.582094409	0.842794291	0.424087798	0.511693992	0.842794291	0.941385859	0.168087517	0.507163785	0.876654938	0.05728011	0.410075073	0.889355627	0.208040116	0.953696457	0.778739085	-0.070741709	0.154015125	0.751874679	-1	0.871617661	0.711105797
221313_at	|GPR52	2.10E-21	0.585734243	0.621229965	0.480304414	0.602837592	0.719010375	0.295668845	0.852672684	0.846362789	-0.50420362	0.648549038	0.813345228	0.718807749	0.56981287	0.553268028	0.457712553	0.263968165	0.839578664	1	0.739341838	-0.045748686	0.839851523	0.387358786	0.787449331	0.615704515	0.523761561	0.132537431	0.790949079	0.867103099	-0.3994503	0.494846692	0.867103099	0.959959418	0.48869703	0.568804755	0.963098109	0.55246891	0.776344439	0.86980298	-0.302530443	0.959148769	0.954929578	0.401793924	0.230357206	0.364201776	0	0.844838271	0.447820205
1562841_at	|LOC339666	2.16E-21	0.612542293	0.460431798	-0.063173522	0.784370785	0.710958812	0.549156396	0.100760715	0.912387747	-0.608167	0.67382947	0.879165944	0.726348368	0.270934521	0.801805477	0.523762889	0.511031081	0.781590879	-1	-0.038541432	-0.189116973	0.799006584	0.802066656	0.516182315	0.641741736	0.472851889	0.395149524	0.801816278	0.898075569	0.189729375	0.206321493	0.898075569	0.937019016	0.621330566	0.229560641	0.972284634	-0.109086967	0.796885989	0.873450179	0.070198815	0.951922495	0.693006645	0.148262375	0.280997266	-0.180852184	1	0.865307533	0.409175277
1553326_at	|RXFP2	2.22E-21	0.642675907	0.519120413	0.410069429	0.655360051	0.709520574	0.707887063	0.993322566	0.77293319	-0.519389706	0.601552656	0.541864214	0.765193967	0.575947738	0.379601271	0.374345922	0.295514974	0.666588621	1	0.505857624	0.18287579	0.883306291	0.356453268	0.887063164	0.497811977	0.744300862	0.125477938	0.768275154	0.77711951	-0.606267584	0.766578097	0.77711951	0.808980755	0.733887952	0.118647721	0.864743803	0.712213101	0.750397756	0.785876049	-0.136651342	0.834517298	0.655393858	0.186163255	0.068570549	0.418008709	-1	0.758535926	0.617087264
1562754_at	|LOC339260	2.23E-21	0.803181318	0.495808804	-0.136068129	0.899304106	0.77671713	0.738240699	0.986837566	0.822004277	-0.272743585	0.696489571	0.741975997	0.760372147	0.498731475	0.487934762	0.319061605	0.416629397	0.774926423	-1	0.77959778	0.430196332	0.697516507	0.657553392	0.899988149	0.699377786	0.544035248	0.206768438	0.875787985	0.909505488	-0.634355549	0.070792138	0.909505488	0.944148257	0.502467331	0.818160241	0.885764871	-0.835716959	0.91633995	0.878137519	-0.108419238	0.872588899	0.539814957	-0.114974403	0.614245191	-0.750530986	1	0.753164405	0.68631374
1568914_at	|OPN5	2.24E-21	0.782182306	0.6820943	0.641203123	0.691874958	0.758023552	0.797208437	0.520143788	0.85584747	0.520673357	0.58370563	0.505785572	0.522562374	0.455149236	0.793760906	0.235791997	0.11917401	0.690971243	0	0.542800415	0.485087711	0.746130204	0.437569972	0.916630979	0.542672723	0.745299584	0.480469979	0.758068191	-0.376099063	0.455625676	0.519183684	-0.376099063	0.721686902	0.781986009	0.145645657	0.790493926	0.434863285	0.579747129	0.706747985	-0.332311703	0.909196951	0.76673711	0.278714713	-0.245857721	0.47036485	-1	0.809102143	0.81527448
234666_at	|AK026725	2.29E-21	0.27514717	0.485160788	0.280660474	0.152290321	0.679833742	0.610873942	0.981251353	0.716855868	-0.235796479	0.400957235	0.66121776	0.792733619	0.041262412	0.511285636	0.274142957	0.637336417	0.702068336	-1	0.944188416	0.520857616	0.845853017	0.607609913	0.886181349	0.377670506	0.72281718	0.09535653	0.464950192	0.701375926	0.241363056	0.777996629	0.701375926	0.901945385	0.204434259	0.630588146	0.844898081	0.738093477	0.608520705	0.906771883	-0.273475913	0.965029315	0.657848193	0.107049135	0.149128565	0.209495035	-1	0.701408221	0.665184153
1554516_at	|LOC100288109|LOC203274	2.29E-21	0.833691867	0.612668045	0.70925144	0.80973517	0.572938461	0.673945272	0.876393669	0.646607149	-0.35529346	0.522641634	0.484300293	0.478767267	0.527629927	0.656346466	0.430640822	0.461711539	0.83161314	-1	-0.001612471	0.545002917	0.829422501	0.847676737	0.445648311	0.479894078	0.667507724	0.328541289	0.773222341	0.946519101	0.507595921	0.301826261	0.946519101	0.930988078	0.39751171	0.145568709	0.986277019	0.562956759	0.633338953	0.854937318	0.066671942	0.952112584	0.587176744	0.116771245	0.340132969	-0.773842438	-1	0.504057559	0.38747122
237372_at	|N30169	2.30E-21	0.786592526	0.403130508	0.355307566	0.914630112	0.83615293	-0.633549987	0.946762263	0.798520087	-0.526884244	0.494659271	0.794717052	0.641113415	0.847768214	0.729767059	0.354782928	0.55140915	0.71713542	-1	0.095243972	0.550576866	0.898092295	0.834153698	0.783031252	0.470838142	0.669719595	0.303383597	0.909871611	0.871622502	-0.06232755	0.621978584	0.871622502	0.957179226	-0.087115656	-0.338085667	0.751794373	0.019720229	0.796641344	0.841129397	0.305562142	0.884612302	-0.093326485	0.002196244	-0.060615013	0.471542997	-1	0.833100377	0.525621361
1562690_at	|BC039384	2.42E-21	0.603694174	0.529361252	0.22312566	0.85407768	0.721514555	0.617697661	0.971527785	0.866673298	-0.108523265	0.672853314	0.918097187	0.709987555	0.848848628	0.623416729	0.620489265	0.526450253	0.633094851	-1	0.690742631	0.412275339	0.878075404	0.772230775	0.95068846	0.593707363	0.424150137	-0.645958488	0.824683356	0.778245876	-0.249421833	0.745048908	0.778245876	0.955897066	0.31401906	-0.245728704	0.860746097	-0.636824604	0.48395914	0.834327783	-0.533987017	0.910687509	0.774402355	0.104524438	0.065008541	0.810823636	-1	0.898793626	0.821390645
207209_at	|CETN1	2.42E-21	0.821927337	0.558025019	-0.176331449	0.713547786	0.723446402	0.52252094	0.538500808	0.848391153	0.953314986	0.715893268	0.971898676	0.729559936	0.261894925	0.777470892	0.468447989	0.215412269	0.765203924	-1	0.942354443	0.400471778	0.840541129	0.660983866	0.815526781	0.663829502	0.562869731	0.084054162	0.775041165	0.910885533	-0.064077839	0.606137592	0.910885533	0.919899674	0.179357332	-0.190921789	0.896488638	-0.342654035	0.599897106	0.884239475	0.818490122	0.912622736	0.530848198	0.070944258	0.300415559	0.331606516	1	0.879106217	0.758951713
238876_at	|AA584875	2.45E-21	0.916403019	0.279774474	0.031335632	0.942186508	0.757041909	0.609845341	0.972574504	0.628279771	-0.575739891	0.712442445	0.715512341	0.624872999	0.563672297	0.402393845	0.304002916	0.696930024	0.703438943	-1	0.924990787	0.368654602	0.562098489	0.710445866	0.457600276	0.629730974	0.687079541	-0.099003636	0.905872502	0.81243773	-0.455625676	0.803997636	0.81243773	0.898402265	0.564568791	-0.186587558	-0.202830211	0.403957942	0.542872298	0.91047116	0.213284333	0.958340255	0.910556497	0.328782828	0.17466065	-0.068736335	-1	0.855347259	-0.050810354
1566504_at	|BC035155	2.45E-21	0.858153423	0.581659698	-0.154688385	0.875604951	0.748344504	0.554298232	0.453483403	0.717939565	0.352861618	0.516059466	0.336335622	0.725779916	0.704004868	0.669540282	0.459407784	0.579345829	0.788353488	1	0.80397218	0.06710449	0.874849758	0.406708523	0.844874025	0.481228791	0.694046532	-0.023333193	0.724314254	0.722164729	0.455625676	0.719357116	0.722164729	0.932209199	0.616059394	0.399878649	0.910777792	-0.393279752	0.810174124	0.78778721	-0.109453312	0.89480335	0.669159686	-0.050755632	0.277822117	0.723773683	0	0.775732428	0.48985043
38447_at	|ADRBK1	2.46E-21	0.784765749	0.445074309	-0.238941179	0.801811995	0.762737728	0.803395956	0.543636705	0.704276822	-0.275271889	0.68380245	0.698168101	0.875934611	0.659780002	0.763021263	0.523360948	0.67815644	0.787201172	1	0.854401101	0.431951319	0.81300179	0.80040774	0.83020846	0.656052073	0.693655452	-0.105474169	0.850275722	0.526806449	0.182689275	0.688791156	0.526806449	0.943289265	0.25508159	-0.026695118	0.523362686	0.270575499	0.594947926	0.926762524	-0.015680177	0.954464293	0.629721659	0.118397262	0.301348069	0.193814514	-1	0.858763631	0.391858512
1554591_at	|GDEP	2.47E-21	0.865844984	0.516645739	-0.292152352	0.816324188	0.733943906	0.4203079	0.653904974	0.74890758	-0.54961205	0.658199985	0.440963997	0.779578366	0.375335242	0.738534499	0.391942747	0.67211174	0.73741639	1	0.9819562	0.554307098	0.832092885	0.852900145	0.812528065	0.591793897	0.607962592	-0.12242198	0.839705797	-0.274807556	0.389806521	0.774850007	-0.274807556	0.936341488	-0.106414481	0.570403197	0.651801657	0.602484289	0.585146395	0.720006666	0.120459926	0.945821708	0.716878899	0.0285899	0.302510942	0.648878174	-1	0.693927219	0.810318987
1561914_at	|BC039444	2.55E-21	0.697146185	0.535782389	0.212264124	0.719745976	0.75044784	0.763326496	0.884468466	0.881106043	-0.406486658	0.731755532	0.516546718	0.709059298	0.564713967	0.714636118	0.339895392	0.60159498	0.73294718	-1	0.897513093	0.071627366	0.743298122	0.638155051	0.633619802	0.666927534	0.76804741	-0.012406697	0.750192224	0.490066755	0.379230553	0.054005322	0.490066755	0.933137098	0.462286186	0.671255796	0.944589487	0.75917903	0.230902676	0.838586038	0.521725688	0.817123915	0.721636978	0.193761665	0.342362127	0.084628718	1	0.852239005	0.879830054
1563221_at	|LOC414300	2.64E-21	0.871826089	0.267594098	0.034478442	0.617878496	0.663030138	0.236412215	0.880966774	0.353963407	0.293332182	0.426015467	0.726669124	0.573699598	0.492239124	0.619990786	0.209706964	-0.05055104	0.59519866	1	0.927962454	0.389855911	0.812548793	0.582479209	0.519617701	0.447060193	0.264426215	-0.289560386	0.83260812	0.887175601	0.426643325	0.361783248	0.887175601	0.931101043	0.464915732	0.291645401	0.906470881	-0.338008185	0.798029773	0.281278323	-0.11090822	0.926828903	0.527764282	0.241923236	-0.238763544	-0.415117755	1	0.63120974	0.629526354
1554965_at	|FILIP1L	2.67E-21	0.79037807	0.615309199	0.545078044	0.727184164	0.668472784	0.782848245	0.741410322	0.794194197	-0.305525533	0.751961487	0.876952113	0.493705035	0.457133478	0.53214945	0.506445587	0.339027033	0.698992793	-1	0.936317425	-0.152719903	0.799987735	0.477313587	0.760989454	0.683586712	0.539872348	-0.304168769	0.792643106	0.817128941	-0.247047462	0.489237295	0.817128941	0.944478588	0.167468198	0.420010181	0.823611495	0.63329935	0.486985468	0.875980933	0.163646461	0.266337498	0.402236219	0.176163621	0.266999408	0.744652378	0	0.833659181	0.618019982
1569998_at	|MMD2	2.72E-21	0.841757809	0.573367907	0.601216835	0.665773859	0.779336285	0.631279833	0.988596433	0.80420625	-0.625471219	0.239399066	0.374620138	0.786063382	0.58858687	0.60737162	0.414051856	0.3585906	0.763996666	1	0.782882641	0.833573584	0.724577413	0.483796769	0.92253171	0.25142629	0.424816592	0.401414033	0.496523856	0.690092267	-0.379230553	0.55902297	0.690092267	0.878348267	0.443703489	0.116190829	-0.466112947	0.514617846	0.658466446	0.743799204	0.367981699	0.878061407	0.536566616	0.223931642	0.076436193	0.441059756	0	0.496674773	0.623065216
206719_at	|SYNGR4	2.75E-21	0.847075692	0.592316726	0.281859395	0.55165647	0.653006458	0.296180754	0.658653302	0.663323585	0.951401499	0.337595857	0.452172548	0.709363005	0.663427798	0.358783341	0.135736913	0.321568012	0.718390385	1	0.924565243	0.182575212	0.83313556	0.607079861	0.77512555	0.32380477	0.526970748	0.729425837	0.721302057	0.804017691	-0.542248223	0.678855454	0.804017691	0.936686614	0.77532542	0.309859013	0.690300251	0.667914338	0.626459325	0.719521273	-0.222237142	0.923965655	0.561619926	0.093495395	0.263813543	0.674003147	-1	0.813681187	0.504076682
1561427_at	|BC040328	2.78E-21	0.862125263	0.695993487	-0.062227281	0.739438898	0.736079274	0.651995764	0.994066315	0.738245815	0.630508871	0.450446603	0.78062846	0.655756189	0.443160791	0.798411053	0.417117102	0.617335287	0.682709214	1	-0.000559685	0.533266348	0.690942382	0.671236201	0.690910759	0.494378771	0.458075769	0.370001381	0.482945521	0.863810703	-0.202282592	0.335537754	0.863810703	0.938065515	0.298607977	-0.261519685	0.703162891	0.06029581	0.86900993	0.818287385	0.705909974	0.895881515	0.44561002	0.355322079	-0.046498232	0.589911323	1	0.81860675	0.428524704
216931_at	|L23852	2.82E-21	0.605666883	0.396418696	0.313560175	0.793187692	0.782005624	0.499100881	0.891264099	0.846723754	-0.207820931	0.542259199	0.459531152	0.686757446	0.548681212	0.728012991	0.265632139	0.436608847	0.69531783	1	0.779293137	0.411010477	0.77863515	0.646129245	0.713552329	0.421268011	0.762151364	0.16719672	0.496425713	0.815017835	-0.548642434	0.700449506	0.815017835	0.921775617	0.421282004	-0.561137719	0.532989024	0.607615859	0.337595634	0.772663552	0.325543239	0.961116314	0.552548303	0.201900538	-0.181392201	0.200169701	1	0.741565737	0.60565822
231602_at	|LOC100506231	2.83E-21	0.904104493	0.640062593	0.732015564	0.902050568	0.710126386	0.623484569	0.941161022	0.841736966	0.925688712	0.635811184	0.56042203	0.788600362	0.695284686	0.520972973	0.085313112	0.569626909	0.708440812	1	0.800121119	0.458800982	0.776397015	0.808283076	0.68144861	0.589124728	0.708638155	0.239595453	0.814543288	0.661539341	0.197060166	0.615717058	0.661539341	0.899389159	0.50346254	-0.542534896	0.773757183	-0.015740586	0.550087345	0.776155069	0.018545666	0.830495761	0.83363767	0.090150685	0.239812692	0.651742976	-1	0.866024117	0.10989751
1552799_at	|TSNARE1	2.84E-21	0.667046949	0.461799751	0.13912524	0.674645013	0.743232181	0.635347603	0.995060679	0.602897746	-0.025287302	0.48849166	0.339891144	0.319052783	0.669335502	0.27170357	0.222670566	0.298202957	0.68395463	1	0.949493664	0.536856536	0.69726984	0.551794475	0.295808581	0.367728847	0.449165028	-0.655568171	0.622736689	0.877854369	0.693783828	0.543968188	0.877854369	0.843868717	0.56789462	0.094591606	0.96568159	0.170732311	0.340023794	0.586530268	0.004194102	0.879368133	0.564606247	0.111003436	0.029085803	0.493801546	1	0.767970209	0.056059062
1552964_at	|C10orf93	2.84E-21	0.46036796	0.525274133	-0.005203966	0.279656067	0.698669994	0.381129605	0.656225121	0.398685162	0.744273484	0.524206897	0.354304272	0.747408911	0.324256406	0.601108031	0.120053184	0.406647944	0.758929684	1	0.450055271	0.591769619	0.744220942	0.653043423	0.8824834	0.424116701	0.853222331	0.19157549	0.415455412	0.850148914	0.188663634	-0.216681524	0.850148914	0.6588278	0.397472395	0.291901065	-0.339537632	0.086884559	0.510404889	0.44606367	-0.060853687	0.836148285	0.506744658	0.203903276	0.154436154	0.9329721	1	0.476083379	0.681822304
1559167_x_at	|MPV17L	2.88E-21	0.730907766	-0.002387861	0.588899385	0.789301468	-0.633208494	0.567308469	0.223155169	0.708574484	0.416961407	0.714391112	0.68899734	0.772444691	0.627870074	0.759308089	0.517759959	0.210164413	0.819038355	1	-0.10181309	0.73229562	0.776795596	0.828705299	0.895616658	0.651985949	0.680823513	0.064234023	0.816731846	0.953353114	0.558891625	0.310325648	0.953353114	0.950259353	0.274083281	0.429327374	0.782255879	-0.174747121	0.650576171	0.799424757	0.043812584	0.934582358	0.733957853	-0.076910479	0.333096114	0.190706027	1	0.848978312	-0.086973791
244309_at	|AA426056	2.98E-21	0.747343471	0.537258309	0.160697982	0.802806932	0.71212708	0.792324317	0.996486044	0.806113167	0.899929169	0.446342781	0.768719992	0.583249812	0.192684003	0.62306431	-0.070571766	0.177551126	0.674106234	1	0.8265244	0.489023087	0.564929469	0.269636676	0.789337468	0.381859554	0.64904224	-0.062999758	0.863279107	0.727264299	-0.455625676	0.713587188	0.727264299	0.948258757	0.120570103	0.368536614	0.334946213	0.457862345	0.771921248	0.832194731	0.454896884	0.890608671	0.657284359	0.070421073	0.252956478	0.481866084	1	0.821423441	0.696977688
1563346_at	|NCRNA00285	2.99E-21	0.547540896	0.49230538	-0.113624697	0.413056196	0.739205864	0.625533477	0.902675538	0.574059827	0.089596877	0.423273013	0.155347842	0.598146586	0.586806716	0.849438287	0.455952458	0.405401493	0.719244297	1	0.94404907	0.456596463	0.642883183	0.163645814	0.91083388	0.441631117	0.585824034	0.029477012	0.542738977	0.954802753	0.484716643	0.450334671	0.954802753	0.929291022	0.312324121	0.034836771	0.833637889	0.344207229	0.677625206	0.612618123	-0.202415002	0.95762384	0.914462306	0.288639515	0.176104573	0.530707183	0	0.594362575	0.531359818
234325_at	|C2orf65	3.00E-21	0.842826555	0.393994699	0.710454265	0.89740564	0.447258823	0.837662668	0.967701884	0.881481237	-0.527320902	0.610716153	0.41370751	0.593246073	-0.028469874	0.629511568	0.522237038	0.505480217	0.750517513	1	0.915291771	0.44267302	0.767391662	0.667471021	0.778528479	0.606726621	0.743709521	0.490782378	0.911894695	0.51628164	-0.468086981	0.386538614	0.51628164	0.872823714	0.367633118	0.248414044	-0.282719029	0.786896229	0.617380091	0.765537429	-0.445314963	0.948628274	0.75017737	-0.022736732	0.336136224	0.506911114	-1	0.780458066	0.839576668
1562323_at	|AL832093	3.02E-21	0.56217546	0.366462164	0.58324007	0.671997132	0.709760352	0.500350714	0.858871446	0.599340553	-0.275855569	0.634056143	0.649321983	0.645430472	0.663637498	0.828211328	0.423034789	0.216627047	0.713852905	-1	0.902526646	0.852518011	0.726478367	0.86265872	0.764929359	0.583125446	0.552180342	0.131403971	0.639867403	0.866890113	0.751420606	0.581945981	0.866890113	0.840182794	0.13217147	0.159018947	0.440739919	0.468886469	0.509303539	0.746902381	0.179954782	0.942162682	0.737424022	0.189204694	0.441480131	0.589595889	1	0.673755351	-0.384297669
1553914_at	|MGC34800	3.08E-21	0.380473796	0.516743204	0.514868873	0.501440679	0.714286403	0.71559131	0.882498247	0.610685505	-0.315292824	0.428879556	0.647484111	0.471718052	0.692435898	0.618688481	0.249492712	0.299718099	0.772731432	-1	0.828360756	0.295933447	0.842741897	0.431535792	0.869789521	0.321199959	0.663004584	-0.712313072	0.77675644	0.813478139	-0.387802683	0.703342893	0.813478139	0.941950751	0.523474477	0.120275768	0.691992078	0.708050771	0.566302039	0.643655415	0.010350151	0.945071596	0.586818766	0.174076044	0.370815239	0.67502053	1	0.800703298	0.774285265
234007_at	|DEFB121	3.17E-21	0.852689537	0.576455712	0.607685845	0.627394974	0.823220177	0.663625387	0.966366997	0.592856035	0.793180279	0.518387964	0.301863846	0.770396936	0.651170259	0.477985374	0.323494954	0.492421931	0.735713395	1	0.913486353	0.260450878	0.904345679	0.87751845	0.66208861	0.517491011	0.761733866	0.330949008	0.531593598	0.74172923	-0.751667949	0.724924213	0.74172923	0.879802869	0.539353982	0.174889434	0.107566287	0.672925728	0.575269035	0.802771457	-0.205388948	0.830657786	0.865505496	0.097600706	0.176118225	0.235075108	-1	0.702385442	0.58926339
1561453_at	|BC037915	3.21E-21	0.766045053	0.612329231	0.73512143	0.800827796	0.759562033	0.715091616	0.987824156	0.802317876	-0.568634869	0.483353367	0.253233654	0.788267366	0.591342748	0.566075019	0.174915544	0.429033737	0.722953967	1	0.94706009	0.606081391	0.781219919	0.695143415	0.849548051	0.504590875	0.746540599	0.29598972	0.666416491	-0.471530966	0.069827369	0.601604215	-0.471530966	0.877875619	0.669505033	-0.120193735	0.895725359	-0.796582212	0.278127799	0.883890005	-0.07257704	0.91925647	0.75721894	0.077934995	0.197749932	-0.410679015	1	0.739111213	0.402742671
1560863_a_at	|AF086140	3.25E-21	0.599847577	0.438504713	0.377820073	0.59968094	0.754827569	0.719760835	0.999203428	0.86350565	-0.721778905	0.696320413	0.292148767	0.677246158	0.660907525	0.595616115	0.570538651	0.542215681	0.767994087	1	0.929364154	0.57795134	0.91153766	0.428503728	0.855711309	0.664674645	0.689651181	-0.508410567	0.558503234	0.944787968	0.567623073	0.289550568	0.944787968	0.959467364	0.386280974	-0.421335599	0.93740599	0.640437605	0.855098238	0.841403103	0.454433377	0.915799864	0.123514459	0.243348346	-0.473407725	-0.110666854	1	0.847374596	0.637191312
240880_at	|AA776739	3.29E-21	0.582541294	0.599187847	0.441206293	0.713744858	0.627435661	0.672696493	0.995596213	0.806620838	0.925457766	0.46835492	0.70414102	0.457926895	0.753623909	0.728518726	0.319301694	0.413027201	0.622805944	1	0.876806926	0.180781248	0.870816108	0.658642274	0.539905342	0.430177841	0.557339543	0.179603046	0.750660245	0.721868948	-0.009329059	0.516660444	0.721868948	0.845759972	0.38068138	0.051459074	0.883920378	0.637480707	0.721127469	0.347422641	0.300059287	0.835397227	0.621330082	0.166419962	0.205269801	0.682504795	1	0.618073607	0.756227145
1560878_at	|SYT15	3.31E-21	0.70899669	0.527189056	0.36592203	0.63220772	0.622486203	0.358260366	0.776447842	0.935050074	-0.381715725	0.644640602	0.626803646	0.748117917	0.709168619	0.747733477	0.250096294	0.28566264	0.782544293	1	0.864619682	0.492916397	0.794412609	0.662603765	0.518258462	0.576076687	0.623804493	0.19226118	0.689990375	0.897863658	0.451701061	0.742793062	0.897863658	0.941287645	0.006487509	0.162466998	0.958831925	0.630857189	0.573506028	0.82660879	0.093714053	0.932861091	0.820068178	0.143463421	0.290308432	-0.519592765	0	0.888998228	0.000127238
240359_at	|C20orf71	3.33E-21	0.642104667	0.534490732	-0.04998073	0.567099615	0.691125222	0.464606353	0.548971091	0.877031402	0.928841846	0.709874009	0.670652271	0.677502691	-0.154221359	0.822555328	0.146806506	-0.041674218	0.714625942	-1	0.675218437	0.406261931	0.893032679	0.538129354	0.733092074	0.641640925	0.729422604	0.072540319	0.689318058	0.633107927	0.499300418	0.346862823	0.633107927	0.924329534	-0.020446534	-0.518019761	-0.315698032	0.104951585	0.754084704	0.8320913	0.969800966	0.842052573	0.811338622	0.207463538	0.048935401	0.619699108	1	0.774734347	0.192680462
1561233_at	|LOC283387	3.36E-21	0.838840684	0.645511605	0.247763743	0.890744777	0.730493144	0.733019167	0.543297093	0.807201524	-0.658144661	0.718530381	0.667086294	0.758007126	0.80473492	0.804835009	0.395992592	0.213413753	0.666863892	1	0.901919206	0.657052799	0.772906101	0.85444514	0.83996622	0.65238303	0.82208526	0.026478954	0.819304102	0.648621943	0.738749309	0.63118265	0.648621943	0.942557639	0.015476779	0.225841862	-0.454732886	-0.162365904	0.860592614	0.843749702	-0.146499724	0.943521803	0.880911323	0.144003142	0.22918649	-0.042752312	-1	0.825161749	0.285703135
1566844_at	|PER4	3.38E-21	0.661004472	0.53870199	0.468228844	0.615681183	0.74535442	-0.127190833	0.973960915	0.686568594	0.029897335	0.569896838	0.628442487	0.762833504	0.428678205	0.655487026	0.335763072	0.664217023	0.74302777	1	0.966642251	0.375350848	0.838803075	0.661702783	0.883250154	0.50491176	0.596338303	0.258107612	0.777530709	0.864789803	-0.4422481	0.634344964	0.864789803	0.899843796	0.175778527	-0.457992525	0.481726785	-0.675509178	0.713201225	0.822210564	-0.07492688	0.800151716	0.569965014	0.164121975	-0.04260334	-0.031760927	0	0.831918158	0.782523852
1564590_a_at	|OFCC1	3.40E-21	0.759974487	0.537355725	0.60867606	0.811991888	0.622602935	0.73526882	0.998128817	0.795606806	-0.494532572	0.499649232	0.750519902	0.746861969	0.333592933	0.578831683	0.188758762	0.66550253	0.750888397	1	0.833017081	0.701535965	0.783361228	0.608569685	0.844756096	0.476962595	0.677746647	0.203225336	0.927278984	0.853422974	0.549693894	0.530992028	0.853422974	0.88946376	0.202004258	0.121302093	-0.548163532	0.571427943	0.825088821	0.898573895	0.031241369	0.904659954	0.688661058	-0.031121691	0.404520097	0.250686584	-1	0.685303822	0.629665354
221382_at	|NM_012348	3.42E-21	0.905582387	0.505927139	-0.05770317	0.819431188	0.795841192	0.43745055	0.387841346	0.872528652	-0.570773873	0.54719661	0.825224806	0.784659362	0.378822493	0.775280916	0.487166381	0.426567662	0.771405093	1	0.687432538	0.51379256	0.771420275	0.398060042	0.883442534	0.46596322	0.593971397	0.23960755	0.801189146	0.729349435	-0.021059837	0.120142909	0.729349435	0.860149002	0.338424687	0.412770614	-0.014233496	0.089093351	0.757920969	0.86134007	0.015685609	0.968825498	0.710126643	0.111016756	0.162552634	0.387973468	1	0.82373475	0.804838684
234029_at	|PCDHGB8P	3.50E-21	0.874897165	0.585986894	0.221200739	0.807879445	0.476524288	0.671462547	0.968969223	0.899697269	-0.280551025	0.602453844	0.85070735	0.685054108	0.542451461	0.627774964	0.298453673	0.371602114	0.792646167	-1	0.859898288	0.207895723	0.842540645	0.723307123	0.88963618	0.549139778	0.758492062	0.211894552	0.854681128	0.862037044	0.450990449	0.760488608	0.862037044	0.914348825	-0.130008315	0.183021234	0.958575904	-0.073215726	0.670946404	0.836797235	0.506735682	0.902056438	0.054236494	-0.027829264	0.082133331	-0.116091269	1	0.837481978	0.449163451
1567166_at	|U38372	3.52E-21	0.726590534	0.459827052	-0.143237583	0.653963162	0.706949273	0.740294952	0.750603142	0.729620615	-0.656163416	0.657764436	0.846313538	0.691489518	0.698586982	0.733909255	0.543117416	0.166706977	0.793040266	1	0.777994608	0.207337252	0.80557925	0.781363029	0.831510139	0.621964143	0.483896922	0.213475601	0.75289688	0.805982145	-0.749305448	0.65080323	0.805982145	0.862785355	0.501455887	0.559989898	0.812778792	0.414677702	0.453338593	0.857980911	0.000794924	0.949786667	0.579334887	-0.070043324	0.590613102	0.779382796	0	0.77666211	0.744844073
1560001_at	|LOC100131581	3.58E-21	0.762877106	0.427041909	0.210949297	0.812729984	0.792430834	0.632473029	0.068592012	0.637329465	-0.366464978	0.678901959	0.619941462	0.707280735	0.638632032	0.742772741	0.528902602	0.642968417	0.766921002	1	0.85560955	0.421506155	0.855376147	0.610680983	0.847720343	0.642295548	0.783327064	0.495911206	0.83174823	0.640933251	2.98E-07	-0.035537766	0.640933251	0.887606938	-0.147804016	0.471162188	0.976067945	0.387804467	0.109906412	0.80042917	-0.027396072	0.839582984	0.297183363	0.071486411	0.392095153	0.821855043	-1	0.751694674	0.175589883
1561014_at	|AF087991	3.59E-21	0.852664296	0.541767957	0.028196266	0.919791238	0.786555739	0.853297274	0.832393215	0.778322571	-0.728820304	0.602844824	0.720520383	0.644709709	0.404215688	0.494998206	0.639753806	0.493194722	0.744792318	1	0.819315113	0.174339231	0.899121785	0.459547949	0.888388945	0.544440757	0.700758132	0.010740839	0.914079169	0.750882977	-0.306061956	0.818982197	0.750882977	0.910974124	0.311928869	0.483779371	0.608397242	0.247235218	0.845169855	0.704040555	0.335004423	0.878454914	0.873028308	0.139442466	0.018888274	0.206153141	1	0.754418251	0.873250731
1565027_at	|OFCC1	3.64E-21	0.541143351	0.565936836	0.116491893	0.469638006	0.743632751	0.430687531	0.461963881	0.763015938	-0.209570347	0.524502918	0.834417777	0.664572373	0.478715668	0.609730569	0.46112571	0.637063724	0.788936127	-1	0.910586279	0.197915569	0.73908385	0.662305075	0.850394814	0.545075602	0.684413927	-0.214402438	0.789324919	0.868152928	0.754726675	0.882671897	0.868152928	0.913045303	0.528664675	-0.07072543	0.587172067	0.395679964	0.737262023	0.84007159	-0.151171792	0.931180055	0.824895809	0.058235319	0.168508886	0.453808969	0	0.80493561	0.555333275
1560281_a_at	|TMEM95	3.65E-21	0.641496172	0.384405247	-0.041669251	0.637204073	0.769490488	0.460027876	0.257809014	0.421619856	0.110867274	0.444199636	0.78214666	0.3084884	0.546380704	0.740265257	0.412632804	-0.037212405	0.724625588	1	0.686718522	0.524512163	0.805661386	-0.067156912	0.524750947	0.464593106	0.619851261	-0.055717957	0.720201407	0.771153608	0.270160171	0.668768049	0.771153608	0.901915513	0.558829741	-0.293391627	0.994808198	-0.437888885	0.745838782	0.679899795	0.708337161	0.747430171	0.609121461	0.211833402	-0.265938481	0.392962896	-1	0.720323683	0.546563643
1564921_at	|KRTAP13-1	3.69E-21	0.505920355	0.611517229	0.429326341	0.784809051	0.740969304	0.414746348	0.885524691	0.800428768	-0.489457721	0.598092038	0.480271008	0.801584282	0.55311073	0.527092309	0.399390687	0.63432572	0.723691931	1	0.975686982	0.467524119	0.814174287	0.590085428	0.820031551	0.527260866	0.686479518	-0.501502768	0.824605913	0.763709179	0.429676313	0.788419911	0.763709179	0.929463201	0.223644826	-0.410112952	0.97847353	0.710321006	0.808253222	0.921784167	-0.111277494	0.937428185	0.78935204	0.039221446	0.401950076	-0.288212869	0	0.812927105	0.674440721
1569421_at	|CLDN4	3.74E-21	0.864722877	0.613505102	-0.17615528	0.838235131	0.751912497	0.526377332	0.637999407	0.686459344	-0.529113362	0.654007569	0.341430061	0.806093305	0.369969115	0.700343599	0.279258813	0.571414221	0.764765738	1	0.821740142	0.396206435	0.753032768	0.860968715	0.873252157	0.599905387	0.499208285	0.278869685	0.803848954	0.701188164	0.256895546	0.306893749	0.701188164	0.9478685	0.154519425	0.064605834	0.888686714	-0.137506205	0.579893218	0.884196987	-0.255037361	0.939491215	0.773955543	0.08244079	0.24326304	0.810556028	-1	0.82556638	0.75715595
241229_at	|AI246001	3.78E-21	0.778830617	0.464010814	0.373981711	0.839836669	0.690617525	0.782063022	0.539115227	0.743465561	-0.586806131	0.525903713	0.668033167	0.704406887	0.441486432	0.694453566	0.434177422	0.424651926	0.654506645	-1	0.062604304	0.081087246	0.817909339	0.621963529	0.854187873	0.459280649	0.720415632	0.134277457	0.702556428	0.782203593	0.560078276	0.547162099	0.782203593	0.947283303	0.131292489	0.335478244	0.941259694	0.546542508	0.618012101	0.909122534	-0.399789413	0.874126303	-0.240273004	0.011897969	0.456829383	0.039721032	1	0.796597745	-0.169593442
220304_s_at	|CNGB3	3.79E-21	0.461490707	0.434372949	0.084744304	0.35023961	0.742550037	0.390740495	0.921122341	0.939398151	-0.026418209	0.600496154	0.843710878	0.756133253	0.455768491	0.833965614	0.554588951	0.179114744	0.772774596	-1	0.96955966	0.325438366	0.663511821	0.654443436	0.844025521	0.599026435	0.623420342	-0.157289118	0.412317134	0.855453293	-0.168417628	0.420851626	0.855453293	0.942336066	0.41066815	-0.435080326	0.949442259	0.596090359	0.759727994	0.828571877	0.27973261	0.950112457	0.2575891	0.253661006	-0.07985532	0.798625287	1	0.76796567	0.324692634
1558300_at	|EFCAB5	3.79E-21	-0.02662212	0.407465971	0.276257854	0.131924361	0.733860602	0.699064291	0.716108182	0.775193433	0.93167886	0.575200318	0.76376633	0.560935105	0.834096415	0.690783318	0.510024393	0.15120412	0.7548796	-1	0.196254066	0.153427642	0.797144743	-0.030722991	0.728037134	0.589794591	0.462704949	0.381941704	0.581424657	0.863376478	0.583054775	0.110093752	0.863376478	0.880220308	0.379746274	0.214362058	0.954759615	0.769687791	0.854332394	0.846911282	0.486323335	0.953778271	0.171881912	0.121424449	-0.160049286	0.016076049	1	0.765261504	0.455195137
241918_at	|ANO7	3.80E-21	0.829539248	0.416292305	-0.162575179	0.80521625	0.69498154	0.394010113	-0.014762888	0.8091107	-0.496834427	0.666340401	0.737147104	0.700974016	0.147769118	0.791357816	0.29456095	0.103103452	0.826283386	-1	0.930581786	0.563518735	0.848466538	0.84722112	0.895105907	0.607712761	0.748770312	-0.529720903	0.763380471	0.937675656	-0.064812241	0.254337067	0.937675656	0.95237402	0.08167245	0.102831634	0.973562127	-0.897346749	0.724131484	0.758736499	-0.504676732	0.842796604	0.782892006	0.175225919	0.205645311	0.765973024	-1	0.816898534	0.675056322
234791_at	|GSX1	3.95E-21	0.784501984	0.597994286	-0.059100037	0.754260957	0.708827771	0.56598913	0.930498262	0.662497502	-0.307234875	0.633129096	0.805555719	0.728561245	0.734803638	0.805673881	0.656510873	0.260878736	0.713447725	1	0.510071402	-0.160863065	0.809227983	0.812008565	0.78287853	0.586632235	0.544781095	0.233290182	0.716378603	0.695649565	0.289440076	0.769765218	0.695649565	0.966050763	0.424241616	-0.654094429	0.978935597	-0.051339581	0.586845682	0.535537186	-0.032087365	0.941813518	0.644794974	0.322642484	0.102460468	0.548216409	0	0.58957902	0.817612064
1565832_at	|KANK1	4.01E-21	0.657863758	0.4947803	0.139360688	0.689760549	0.757594546	0.383526949	0.825023207	0.77680908	-0.225241144	0.340348162	0.816644659	0.638656484	0.73132575	0.667761718	0.176031804	0.154471676	0.68286573	-1	0.158531065	0.590080942	0.585572605	0.782585929	0.857240008	0.330663589	0.61990819	0.073907568	0.80443504	0.744270342	-0.362215368	0.489164816	0.744270342	0.797704358	0.245491764	0.656777694	0.93817792	0.69499494	0.032302178	0.832242532	0.174160377	0.917548064	0.547656296	-0.042109151	0.344094254	0.309701228	1	0.673798381	0.343718523
1552598_at	|KCNG4	4.05E-21	0.797658685	0.56530365	0.222291092	0.783856294	0.715463139	0.636014761	0.648323616	0.719334574	-0.391357047	0.650281428	0.947532907	0.631689793	0.495361317	0.794687428	-0.06670582	0.396695207	0.711422179	1	0.927812717	0.367591618	0.789905437	0.79808473	0.726082838	0.604404724	0.491720186	0.220767215	0.709348466	0.943366564	-0.738749309	0.78871708	0.943366564	0.909809461	0.108016154	-0.222885987	0.890485003	0.291196197	0.337609277	0.815845186	0.464650413	0.916452679	0.61482285	0.250673065	-0.097532184	0.690799785	0	0.803229203	0.733750562
1564974_at	|KRTAP8-1	4.06E-21	0.68781257	0.459824175	0.027417799	0.684960697	0.755630545	0.568753711	0.991285691	0.809106314	-0.237723933	0.519439125	0.517780859	0.794014579	0.605446513	0.810094975	0.529841907	0.308656747	0.747722585	-1	0.736918845	0.408449623	0.783188895	0.768591201	0.798648925	0.503516574	0.283104949	0.064704324	0.796217775	0.888342476	-0.192369443	0.672609466	0.888342476	0.90456447	0.646855849	-0.40558356	0.877595526	0.765477022	0.832008599	0.863063505	0.220195199	0.940544796	0.764968123	0.218139586	0.04267073	0.558041295	-1	0.60715491	0.418528063
1570068_at	|BC026095	4.06E-21	0.479585985	0.588043323	0.11808383	0.479874882	0.691333495	0.671031369	0.985819337	0.793159786	-0.432509641	0.65973089	0.629857496	0.674561629	0.162335094	0.772896752	0.603685148	0.358877044	0.77075203	-1	0.109236937	0.337280557	0.70400359	0.757171014	0.69851123	0.58925405	0.813682359	0.166231901	0.780364449	0.679950834	-0.665434608	0.203159443	0.679950834	0.942559595	0.596371123	0.265735771	0.986548167	0.404359305	0.587425899	0.924917456	-0.036013791	0.953037405	0.577584888	0.322934711	0.364187591	0.060716359	0	0.781022485	0.79642046
1561293_at	|LOC100287584	4.15E-21	0.792530043	0.534535369	-0.291702071	0.811325533	0.757653501	0.644924643	-0.223071943	0.723141425	-0.471852643	0.498698648	0.750246344	0.688759454	0.050406471	0.769052261	0.528171069	0.397423595	0.754267689	1	0.087926818	0.219935668	0.748523275	0.703350023	0.876156486	0.47239104	0.603324786	-0.267695518	0.610476091	0.832417528	0.375569194	0.433267795	0.832417528	0.911045883	0.35130722	-0.487236915	0.951593701	0.748834993	0.70262909	0.85655272	-0.199821796	0.763747585	0.654954224	0.325984434	-0.166535047	0.441235318	1	0.679401817	0.556170918
240779_at	|BF592832	4.22E-21	0.763093903	0.455313193	0.486340972	0.746980465	0.788798263	0.584277279	0.974804427	0.575176473	-0.747049627	0.339891774	0.944625586	0.581480096	0.548956404	0.437920003	0.187472403	0.431438245	0.639502198	1	0.700844676	0.062982581	0.88879378	0.459219551	0.896325156	0.347955425	0.737531533	-0.354691539	0.712721547	0.722921048	-0.30264175	0.429973287	0.722921048	0.895678099	0.454896425	-0.306471701	0.921245362	0.484944465	0.318369036	0.86876201	0.730117685	0.865882354	0.803131233	0.215596539	-0.182381368	0.189870769	1	0.555228373	0.244493999
1570479_at	|ART1	4.64E-21	0.703734993	0.52748785	0.009600069	0.742460009	0.776585704	0.473754523	0.375363387	0.756117132	-0.52684394	0.522458555	0.667766438	0.712209505	0.760351492	0.506984143	0.231942692	0.431976003	0.7875288	0	0.95556668	0.327419795	0.697285747	0.645400442	0.856040545	0.511625258	0.748157287	0.580687656	0.847009293	0.870076696	0.602702204	0.664462498	0.870076696	0.878946954	0.287289629	-0.103892637	0.6643695	0.447780067	0.864026992	0.921185487	0.488658489	0.880787702	0.732154169	0.181176714	0.173759524	-0.048830486	1	0.750387152	0.531970336
221001_at	|NM_030879	4.65E-21	0.555885659	0.652495783	0.517065943	0.637176216	0.739661079	0.557349608	0.428873054	0.810589199	-0.266190506	0.612870815	0.512521133	0.60172775	0.469420837	0.652258369	0.164611015	0.206603281	0.744434204	1	0.185071306	0.488398064	0.695894475	0.725693893	0.870475353	0.509487736	0.573219602	0.029573137	0.382014918	0.907436884	0.422797385	0.582280684	0.907436884	0.844663324	0.652305518	0.820414918	0.986212102	-0.1732538	0.521800726	0.342435439	0.628738444	0.813288896	-0.020032563	0.172201937	0.618768742	0.64862255	-1	0.74617164	0.097384031
1569807_at	|BC031234	4.78E-21	0.777359632	0.651484727	-0.026612344	0.845662859	0.716751241	0.473690183	0.423561661	0.706772792	-0.469373411	0.617319544	0.741110604	0.827910583	0.507781691	0.761597142	0.340707605	0.610659113	0.697739498	1	0.756975113	0.099012772	0.849131187	0.634359037	0.885007284	0.555677269	0.445843941	0.03838818	0.74798751	0.055837272	-0.121585804	0.538742654	0.055837272	0.934662061	0.173069717	-0.009390445	-0.129891895	-0.18485111	0.531203506	0.899549866	-0.42909399	0.929534266	0.63762794	-0.100286364	0.251887391	0.399892974	1	0.7729364	0.173653341
215941_at	|D16471	5.22E-21	0.879945135	0.516266597	0.026950783	0.838093874	0.817499942	0.722611585	0.94585311	0.880949657	-0.419857838	0.645772354	0.633836843	0.68782432	0.080321183	0.598036125	0.288294325	0.358096685	0.770673671	1	0.884316283	0.384244759	0.674750664	0.730067125	0.756473173	0.560634524	0.630980746	0.269017233	0.90499238	0.507952048	0.174593865	0.474996377	0.507952048	0.857575458	0.279061412	-0.066873322	0.965335719	0.608276101	0.719605657	0.669433937	0.084348284	0.688305576	0.232962251	0.195779915	0.13413393	0.62764283	-1	0.782595882	-0.053167047
1562834_at	|BC037537	5.41E-21	0.841013608	0.590843594	-0.264878868	0.770559711	0.751713328	0.341477941	0.617210735	0.663808128	0.299148472	0.610080508	0.549829744	0.770967403	0.616789648	0.690755751	0.598171563	0.547993133	0.803211886	1	0.971852715	0.404658759	0.771145041	0.639654517	0.850310811	0.607105414	0.750256996	0.233533429	0.747389711	0.569310516	0.30152213	0.443931149	0.569310516	0.941487559	0.350700123	0.480886934	0.885740339	-0.042768709	0.462913976	0.677299894	-0.218358065	0.904966701	0.450874968	0.286406468	0.304519464	0.499495765	-1	0.66701997	0.654470657
1558894_a_at	|CCDC67	5.49E-21	0.330963573	0.620503079	0.419749537	0.861182239	0.552282287	0.43868232	0.944643425	0.790838918	0.8389898	0.660990406	0.747224683	0.482894278	0.422264392	0.841831381	0.443355103	0.429467316	0.77222941	1	0.866558467	0.267447293	0.825969177	0.607199789	0.799988872	0.602400045	0.502622312	0.031646846	0.860549172	0.33335821	0.455625676	-0.15569441	0.33335821	0.880563268	0.62243331	-0.331128184	0.958079535	0.746095031	0.876342278	0.786203244	0.337158005	0.822257738	0.37315708	0.133528334	-0.06005741	0.747392596	1	0.686067025	0.567903212
244681_at	|C3orf46	5.52E-21	0.557829563	0.530173768	0.396446	0.353288849	0.714770989	0.137651452	0.972630392	0.635906822	0.801465064	0.368860502	0.745909696	0.693506062	0.503232392	0.757579282	0.343376918	0.371726824	0.706412508	-1	0.971878503	0.627687482	0.870992649	0.633155176	0.846500591	0.29733552	0.405582772	0.057895495	0.492028035	0.658697198	-0.305922839	0.111419183	0.658697198	0.894928706	0.661332651	0.450993898	0.165491578	-0.006951839	0.533192238	0.689501769	0.070458483	0.497579555	0.789570479	0.19167292	0.45628263	0.230384044	1	0.828307497	0.498194895
234744_x_at	|AB033338	5.56E-21	0.737248307	0.571584061	-0.370296269	0.708948124	0.694617677	0.786036516	0.800978495	0.843823345	-0.146826169	0.731016505	0.861756838	0.776554855	0.551318307	0.66857276	0.512883023	0.564114407	0.839257186	0	0.334106376	0.23694548	0.878560012	0.20226902	0.749836634	0.709125779	0.682492152	-0.318493105	0.799916732	0.787703593	0.428469843	0.25914646	0.787703593	0.911027111	0.471630022	0.205336571	0.963019537	0.158930835	0.729987878	0.868157422	0.137594533	0.940009662	0.013487298	0.40900418	-0.021469435	0.414067672	0	0.886910583	0.70271569
232041_at	|INADL	5.60E-21	0.988730896	0.5274487	-0.047625953	0.897336601	0.706546716	0.40618271	0.665306596	0.637978538	-0.608274417	0.397839523	0.837330912	0.775879583	0.24217904	0.374540861	0.307940666	0.50696244	0.802931625	1	0.763242086	0.499421366	0.691001884	0.549870805	0.912637854	0.329945167	0.706823315	-0.143477918	0.85871137	0.915402307	-0.835026993	0.417727283	0.915402307	0.954681334	0.221701238	0.371310748	0.88350834	0.089163735	0.494849521	0.709648745	-0.430350394	0.924423812	0.65929558	0.204669257	0.109952709	0.494123584	1	0.693093784	0.790937317
1563591_at	|AL832222	5.70E-21	0.44035745	0.369945549	0.475500359	0.653729597	0.632957752	0.641006306	0.926116732	0.877305066	0.666492887	0.288787487	0.590935934	0.082299857	0.365494011	0.591550656	0.3823608	0.360245545	0.71614862	1	0.185295012	0.592935753	0.578042087	0.753265927	0.837299547	0.283087632	0.697507187	-0.219174696	0.585707698	0.65996703	-0.609460717	-0.011079288	0.65996703	0.901532686	0.585421567	-0.198702053	0.925904031	-0.422857235	0.524473679	0.756263393	0.386309782	0.836754089	0.738052345	0.176970322	0.180280409	0.664585708	1	0.740414538	0.726093583
232671_at	|AL157461	5.71E-21	0.781318684	0.623469751	0.592595558	0.712042545	0.658029806	0.573382223	0.808529113	0.855566429	-0.681294595	0.692100663	0.635597725	0.624811432	-0.024002429	0.755143789	0.494613854	0.479272146	0.783627808	0	0.750704266	-0.170690243	0.799143893	0.690857784	0.795084703	0.598581953	0.6099074	-0.184730952	0.690536007	0.342448479	0.449584583	0.705684729	0.342448479	0.926328156	0.115735516	0.444325598	0.878953944	-0.585504689	0.820612195	0.79336715	-0.323796574	0.722074734	0.725082946	0.336668743	0.462960492	0.831447606	0	0.775554505	0.593166181
1562162_at	|AF147426	5.72E-21	0.806378532	0.55216663	0.227230272	0.728743172	0.734372195	0.715993631	0.844423528	0.914601965	-0.097932087	0.67363818	0.82067279	0.646793121	0.560290241	0.649114833	0.557730693	0.443454483	0.806192021	1	0.939760198	0.192691222	0.489116439	0.317227469	0.876380106	0.62790432	0.491181407	-0.026721053	0.924428814	0.839621631	-0.388489566	0.723943424	0.839621631	0.959819404	0.327229196	0.435072558	0.825883975	-0.098584869	0.621292827	0.643627302	0.226176246	0.894832879	0.797246629	0.278539394	0.419965734	0.458613938	-1	0.802723031	0.435215387
1564787_at	|LOC643923	5.74E-21	0.840071227	0.503763359	0.259860982	0.658164073	0.736377687	0.465963095	0.85334675	0.930306378	-0.177273391	0.535922272	0.530815349	0.59005562	0.546518453	0.171295221	0.433086141	0.485746652	0.687586105	1	0.911779727	0.467374413	0.917707035	0.412858165	0.922470893	0.458858104	0.585637272	-0.033103641	0.756110543	0.839415067	0.458991325	-0.00024608	0.839415067	0.926379413	0.237016233	0.076815151	0.90220079	0.181588933	0.563811745	0.674006566	0.021186588	0.926537617	0.614129076	0.300324432	-0.005089991	0.560098346	0	0.489661734	0.626316961
1564112_at	|FAM71A	5.83E-21	0.817113139	0.550847033	0.369355526	0.908324416	0.704629552	0.807584544	0.638581714	0.83927499	0.421196909	0.4422892	0.555889099	0.821001859	0.746587362	0.788584612	-0.000213092	0.556047358	0.783476888	1	0.794359933	0.323298994	0.658167675	0.82020038	0.864260279	0.344432959	0.657387862	0.046733165	0.865035998	-0.119763042	0.379230553	0.705433145	-0.119763042	0.940844004	0.147089539	0.168146194	0.9658399	-0.24731519	0.660265705	0.89789295	-0.215790658	0.961376586	0.856291066	0.240830673	0.258020411	0.640499577	1	0.820166526	0.397108559
1564281_at	|LOC285708	5.86E-21	0.728221005	0.483368349	-0.443608031	0.667337857	0.709963152	0.627518198	-0.96857091	0.900988742	-0.487676636	0.660601224	0.747298879	0.807434284	0.770026535	0.76023321	0.584253499	0.706439323	0.839828671	-1	0.96882149	-0.049814083	0.70372756	0.76658191	0.857510942	0.622236915	0.632689929	-0.014781284	0.714086736	0.667440395	0.547413066	0.873948261	0.667440395	0.942368675	0.031125355	-0.216071639	0.969702316	-0.225966585	0.278526186	0.886044576	0.063851866	0.925037046	-0.337737944	0.044724064	0.179953055	0.427507899	-1	0.866384192	0.811603811
1562409_s_at	|BC040584	5.87E-21	0.912398901	0.618767161	-0.083853103	0.789221662	0.789207572	0.451574963	0.900038213	0.803946432	0.963623865	0.697738459	0.715606153	0.770841104	0.692920292	0.642727127	0.684459216	0.680651497	0.767482202	1	0.351549876	0.328889751	0.82865446	0.809398211	0.922425031	0.677981199	0.715560051	0.196811014	0.881857629	0.545416495	0.508827523	0.400466114	0.545416495	0.961685548	-0.158133744	0.004772546	0.819097431	-0.580606196	0.834601149	0.945397805	-0.173463585	0.950490251	0.746788177	0.045282187	0.072904039	0.552014854	-1	0.831654305	0.322812839
233991_at	|AF131830	5.89E-21	0.806552458	0.563889842	0.00319294	0.798368335	0.720376143	0.730039478	0.22025748	0.711172673	-0.588895254	0.691279257	0.905885914	0.547447191	0.173248938	0.781896131	0.177952235	0.24540576	0.756543152	-1	0.790171837	0.267949004	0.768261114	0.699525338	0.813336886	0.654533816	0.474642668	0.524437863	0.790825812	0.747934616	0.469066003	-0.018251314	0.747934616	0.912614645	0.367851208	0.713265823	0.96276165	0.987084118	-0.010851964	0.743232988	0.54552038	0.862139808	0.530626772	0.171682138	0.492464754	-0.042846918	-1	0.878943964	0.464112475
1561536_at	|LOC283435	5.90E-21	0.928721393	0.598118388	0.576311242	0.869637602	0.757443637	0.339940925	0.944059273	0.798545846	-0.367236353	0.67493386	0.811336429	0.623808085	0.493401538	0.511838626	0.519915476	0.291394603	0.689140356	1	0.97094119	0.314328353	0.779340626	0.817152005	0.783760054	0.655227087	0.455585701	-0.346915743	0.858073417	0.944514907	-0.766565367	0.688597253	0.944514907	0.971305616	0.12364422	0.501977025	0.976500971	0.886251504	0.615690218	0.823240748	0.365561002	0.819518984	0.834480714	0.188287503	0.257187702	0.41306498	-1	0.829114668	0.66495416
1552414_at	|WFDC9	6.10E-21	0.479681488	0.514866694	0.65268928	0.48125581	0.748900879	0.653960434	0.901168346	0.8240994	-0.292228867	0.554870941	0.510253009	0.637100288	0.511849635	0.609162448	0.431984536	0.576197809	0.828190244	1	0.540832727	0.626524841	0.684324444	0.579063977	0.819411049	0.482131752	0.614367735	0.058037932	0.601182278	0.907431618	-0.560032383	-0.291375862	0.907431618	0.975345209	0.359995513	0.390840047	0.917241429	0.434776974	0.851412757	0.833069759	-0.297247583	0.943632344	0.681099874	0.281344094	0.365298461	0.530035517	-1	0.935373671	0.223320229
1569786_at	|BC033333	6.11E-21	0.772723699	0.54751435	0.514268745	0.790872024	0.665480263	0.336212097	0.996230159	0.875418603	-0.12502113	0.630926296	0.573588376	0.840149249	0.746094564	0.69959629	0.492014546	0.610070433	0.703397078	-1	0.885675614	0.682139497	0.807960605	0.417072022	0.796594402	0.529053741	0.645452834	0.200125448	0.65665748	0.728739005	-0.388129121	0.270484197	0.728739005	0.936127754	0.135769887	0.185466955	0.852844398	0.309149518	-0.061909556	0.897547964	0.343774604	0.772714161	0.307111966	0.129217873	0.135050861	0.685612836	1	0.80509226	0.631384098
1563391_at	|BI465282	6.13E-21	0.434477992	0.551423498	0.460612077	0.489761223	0.710810948	0.576699074	0.983668077	0.557920031	-0.626107972	0.510302025	0.69049014	0.520874331	0.494098242	0.750953392	0.33844046	0.476348143	0.818690491	1	0.975353641	0.638072447	0.710550009	0.575009333	0.80413454	0.498025561	0.61117569	0.643629461	0.786838003	0.843777511	-0.046014698	-0.062480971	0.843777511	0.884707865	0.37813809	0.407360598	0.902356091	0.887448557	0.469574869	0.866497378	-0.245657951	0.858401311	0.276888541	0.256464519	0.407700535	0.592042448	-1	0.835948912	0.590892112
220722_s_at	|SLC5A7	6.57E-21	0.785124397	0.552738157	-0.142566282	0.790648652	0.74255838	0.320486944	0.597261069	0.491826176	0.182411657	0.653823077	0.939180233	0.665670761	0.500568583	0.69194698	0.359206487	0.347097536	0.819604517	1	0.932980963	0.548304739	0.868483682	0.870470143	0.883220917	0.60414119	0.53724999	-0.217588052	0.787471542	0.745037674	-0.155570885	0.787302498	0.745037674	0.876194134	0.460513799	-0.049262023	0.943005573	-0.471964092	0.727746489	0.856379302	-0.324452795	0.921806443	0.481946764	-0.100015416	0.060232081	0.564434401	-1	0.716187776	0.692392839
1561329_s_at	|RPUSD3	6.93E-21	0.884098536	0.488011912	0.422232434	0.882991887	0.388360445	0.675297024	0.957311577	0.151978761	0.719189316	0.50093199	0.722693878	0.678557064	0.153445024	0.61888279	0.465101382	0.623081355	0.686709001	1	0.813063951	0.467679998	0.760364198	0.762860136	0.676725744	0.476320189	0.750564108	0.161070531	0.765133061	0.459848955	0.379230553	0.304590811	0.459848955	0.922015147	0.291757431	0.234108784	0.596898295	0.684098562	0.533651896	0.588620887	-0.200956843	0.899392129	0.316773522	0.17534139	0.028598729	-0.130136955	1	0.711615217	0.170786596
1561171_a_at	|GOLGA6L1|GOLGA6L6|LOC100132025	7.08E-21	0.44188973	0.416219294	-0.245448537	0.560529444	0.829937115	0.164315221	0.896059098	0.851744216	-0.294639706	0.630884711	0.811606858	0.786413518	0.465862134	0.789016679	0.491838224	0.551656814	0.829734238	0	0.412027256	0.71404767	0.858163389	0.825108936	0.908688984	0.5806506	0.66667909	0.244046697	0.844785097	0.019563203	0.184418456	0.234863751	0.019563203	0.916034917	0.442863656	-0.148032329	0.916675139	-0.167861218	0.528699923	0.888625628	-0.161097399	0.901512373	0.408576677	0.406815623	-0.105941787	0.317009817	-1	0.805115858	0.48248139
1554911_at	|ABCC11	7.21E-21	0.969449848	0.652868887	-0.044345628	0.731686303	0.787793745	0.506255947	0.976239269	0.729268675	-0.470289664	0.726076824	0.783428029	0.727910302	0.251577855	0.788545186	0.598554474	0.503971874	0.76551409	-1	0.434180904	0.393671278	0.732440712	0.816412586	0.8688466	0.649588921	0.572073267	0.519846494	0.877674707	0.564672112	-0.24814527	0.50073042	0.564672112	0.89840679	0.355672074	-0.227051776	0.807708074	-0.354577119	0.559442535	0.895196573	0.499691775	0.921773674	0.783920919	0.044877547	-0.022466187	0.429590166	-1	0.850426099	0.716403277
220747_at	|HSPC072	7.21E-21	0.705560572	0.464782715	0.169939162	0.710215773	0.722815294	0.524563978	0.986625375	0.831385726	-0.666154185	0.336468146	0.623713469	0.428616733	0.476534323	0.742031287	0.438597118	0.109124378	0.749911337	-1	0.918469953	0.458965683	0.77777215	0.634883418	0.833142665	0.247776344	0.690808428	-0.159187766	0.733018071	0.953982895	0.214602839	0.148779924	0.953982895	0.912120764	0.037564167	0.379430486	0.940262575	0.444041976	0.117310629	0.894621569	0.061728749	0.907885247	0.468402022	0.417546901	0.251411011	0.474388688	-1	0.745791659	0.305272851
208390_s_at	|GLP1R	7.25E-21	0.729285781	0.429243036	-0.09408209	0.734645073	0.733729982	0.791100366	0.716481936	0.813829092	-0.763608929	0.576666735	0.678594362	0.350072386	0.554852417	0.758991329	0.520510706	0.233323022	0.814510803	-1	0.748719636	0.357153961	0.73935354	0.808782726	0.872591775	0.51768618	0.687936845	0.215760836	0.756244198	0.935312893	0.673847643	0.708950721	0.935312893	0.951297271	0.472007995	-0.167819	0.835832272	0.598539728	0.613500541	0.597280223	0.12877401	0.879804997	0.694472557	0.23458408	0.41481282	0.530424324	0	0.750954739	-0.2455225
1559790_at	|LOC646241	7.49E-21	0.734063389	0.456564606	0.513170838	0.779896739	0.675934488	0.806116039	0.99702664	0.699936721	-0.220992298	0.62502385	0.935759317	0.631584322	0.448633687	0.698724626	0.581360407	0.212093192	0.735810487	1	0.808819209	0.200359105	0.589520423	0.369298489	0.836416358	0.620127932	0.541360323	0.106933308	0.816197597	0.877008345	-0.491825642	0.695270398	0.877008345	0.903478543	0.362086093	0.241799137	0.650185266	0.740708168	0.534007062	0.671544642	0.161155042	0.790159406	0.801406795	0.266835621	0.203678402	-0.782314005	-1	0.54486097	0.74266798
1561400_at	|BC043289	7.51E-21	0.847701136	0.391817496	0.727467308	0.652368919	0.827112565	0.731671722	0.941840316	0.525668309	0.769941557	0.375059945	0.485772097	0.618427321	0.327452392	0.644147713	0.380209758	0.298022697	0.673968509	-1	0.985637888	0.274636526	0.869399993	0.389958984	0.785532413	0.364859176	0.693560784	-0.357147912	0.434167028	0.592807197	0.546504582	0.563471174	0.592807197	0.925511889	0.673559111	0.078979695	0.977330305	0.16485698	0.646316748	0.569234124	0.400758283	0.91736286	0.689117972	0.365000439	0.085541625	0.572575893	0	0.573342156	0.428986408
1557207_s_at	|LOC283177	7.54E-21	0.818473843	-0.330556772	-0.146300494	0.928676337	0.669091988	0.588325251	-0.362269614	0.795605465	-0.538729743	0.586817637	0.544717978	0.852370254	0.469114172	0.784328252	0.506623569	0.125020411	0.829252101	-1	0.953830253	0.417865795	0.815325208	0.790955941	0.792238046	0.538250668	0.689454836	-0.062799316	0.902234427	0.331635345	0.379230553	-0.141558343	0.331635345	0.916200941	0.465291063	-0.33570478	0.877210457	-0.64046375	0.447805747	0.83733053	0.111762074	0.960533529	0.741575309	0.16750575	-0.124374208	0.561776769	-1	0.78545641	0.782462619
1569444_at	|BC007113	7.59E-21	0.4649603	0.505022404	0.081701791	0.684896564	0.744825714	0.799349837	0.942561071	0.817125597	-0.046473693	0.718391951	0.824041174	0.578619345	0.468746241	0.706726964	0.43561948	0.378662999	0.775952634	1	0.603762122	0.307157564	0.850924656	0.866664374	0.893733725	0.673604197	0.608474125	0.033622001	0.755652958	0.859918053	-0.104952971	0.696180227	0.859918053	0.954085298	0.338753585	-0.299766601	0.913637055	-0.044792965	0.79862126	0.842511668	0.109652732	0.904655613	0.743508842	0.390906425	-0.246138099	-0.139680164	-1	0.793238293	0.432034372
231444_at	|LOC100506216	7.86E-21	0.759317393	0.495625776	0.658228078	0.847516019	0.7311037	0.586834414	0.99130212	0.884476338	0.919632829	0.591765278	0.761892972	0.711391743	0.577918551	0.715497485	0.258635058	0.463985652	0.595006856	1	0.871815241	0.472588878	0.710352512	0.549800436	0.875865851	0.571589759	0.776943796	-0.127050699	0.752163636	0.061596802	0.332258334	0.12905908	0.061596802	0.864131093	0.155461083	0.21639386	0.877040352	0.944295343	0.557172828	0.817681113	-0.142579707	0.888730092	0.328571335	0.225435133	0.16312667	0.441310747	1	0.899166636	0.161834229
233718_at	|LOC728543	7.88E-21	0.766736839	0.44154397	0.64312517	0.924546573	0.754984534	0.666480622	0.935444039	0.794304122	-0.575736237	0.675542762	0.875957996	0.74232093	0.306762415	0.694218343	0.527598731	0.205013185	0.58608067	1	0.935184124	0.358511451	0.788864349	0.314134193	0.930651517	0.65764195	0.630137202	-0.281308792	0.886349298	0.376363607	-0.968888112	0.591087345	0.376363607	0.938630783	0.435707369	0.478493716	0.940942096	-0.249137879	0.595324414	0.760953249	0.765340879	0.843725066	0.701193478	0.077450752	0.067549314	0.50929046	1	0.859416778	0.756559216
1557479_at	|BC035160	7.93E-21	0.894495186	0.531226575	0.093787934	0.901929149	0.728281051	0.536168658	0.943395186	0.861726554	0.091636255	0.716034599	0.658484355	0.824040635	0.355934702	0.788953323	0.657286303	0.54633996	0.718930563	1	0.985653109	0.816090476	0.807509269	0.51848027	0.907067003	0.65288488	0.789215949	-0.565683019	0.821741394	0.226539046	-0.723325416	-0.027291726	0.226539046	0.945712164	0.017677287	0.036501926	0.889925885	-0.003303806	0.771828013	0.917502878	0.107094361	0.951802708	0.629289454	0.041040034	0.150510558	0.67005061	-1	0.928681423	0.694850897
1561225_at	|LOC338579	8.52E-21	0.854456064	0.627521915	0.055303412	0.880512795	0.743056692	0.516898984	0.858086054	0.68935799	0.056833909	0.267513872	0.367196065	0.667867422	0.351356163	0.435164936	0.329450125	0.696358864	0.746264796	-1	0.809919187	0.413566858	0.623958395	0.874449707	0.872336985	0.310876654	0.747795752	-0.034204169	0.864869542	0.674512447	-0.678864428	0.785208204	0.674512447	0.951507671	0.307322113	0.319083229	0.471740704	0.854353941	0.696538714	0.882597855	0.184597713	0.969962802	0.771208042	0.020715462	0.100698851	0.507236336	1	0.811237807	0.572860848
1560897_a_at	|KRTAP10-11	8.60E-21	0.735951229	0.579302846	0.262540216	0.804152456	0.68139354	0.645880871	0.968219431	0.641678312	-0.006707644	0.5134047	0.652714512	0.662239525	0.767090946	0.710442617	0.264751123	0.599908262	0.683007996	1	0.768972111	0.781859567	0.615493223	0.61860337	0.732757611	0.467003878	0.637469227	0.153220348	0.821613843	0.850167881	0.306061956	0.736113839	0.850167881	0.919140476	0.23062211	0.411194036	0.585534851	-0.604628467	0.328929519	0.833241522	-0.468351226	0.945828673	0.767421223	-0.041800908	0.216656106	0.493782755	0	0.700969322	0.399969982
241182_at	|AI821991	8.63E-21	0.629843056	0.325529399	0.430800927	0.627943757	0.754271586	0.883404931	0.98917657	0.940466798	-0.086602196	0.610789233	0.353666745	0.602781249	0.54292881	0.71295524	0.477724742	0.589443061	0.781256064	1	0.527564152	0.508972099	0.82295528	0.836558514	0.801934139	0.562206553	0.615876965	-0.128336447	0.65010333	-0.145964773	0.151755645	0.508414453	-0.145964773	0.907957829	-0.130184903	0.268836778	0.858383723	-0.150234339	0.83551222	0.875553045	0.017690065	0.931869174	0.809606599	0.089811022	-0.095452984	0.040467014	1	0.771976364	0.161565969
221670_s_at	|LHX3	8.65E-21	0.834023665	0.612586976	-0.01907836	0.528633427	0.683916616	0.40129776	0.989631913	0.652184502	-0.163557992	0.628184232	0.823108051	0.603932424	0.552421563	0.236490618	0.199995644	0.537497854	0.727957416	1	0.841527805	-0.061539491	0.709944686	0.653691319	0.790734412	0.609109853	0.515691757	0.236361613	0.711722584	0.602429145	-0.470142494	0.724428086	0.602429145	0.841393194	0.244971406	0.316887443	0.91103094	0.426612692	0.678478203	0.750937988	0.362037502	0.919721924	0.611323693	0.259922085	0.303847769	-0.185463723	-1	0.651641593	0.485041264
1553329_at	|C7orf45	8.76E-21	0.641785971	0.560787035	0.447872798	0.869126985	0.715776562	0.401163455	0.970751726	0.792173776	0.945600726	0.61536133	0.801121581	0.302544279	0.427956591	0.691698276	0.560391524	0.44621281	0.75806249	-1	0.964047955	0.379837337	0.112971027	0.335935798	0.163439899	0.594194058	0.521784684	-0.173816968	0.811378418	0.900585923	1.49E-07	0.005480346	0.900585923	0.900482378	0.577558307	0.306168605	0.696840678	0.688662793	0.593243393	0.599223863	0.763630283	0.634430564	0.115674183	0.271543706	0.240786886	0.024225477	1	0.627751413	0.358960753
237589_at	|AA682265	9.14E-21	0.768859024	0.618008631	0.009809731	0.831240173	0.782296156	0.501736819	0.322721945	0.788079896	-0.551020382	0.682744025	0.451267479	0.707167255	0.589890214	0.555186116	0.413783945	0.634811326	0.807816167	-1	0.383765539	0.281501155	0.856915184	0.706359398	0.902923452	0.642816265	0.55019037	0.403129674	0.7374112	0.467071019	0.294161475	0.822647659	0.467071019	0.902855092	0.474665317	0.273415544	0.259247567	0.176581135	0.47712918	0.798598505	-0.125626981	0.947854789	0.673852053	-0.022334492	0.380761941	0.273470408	-1	0.838472528	0.875556181
240814_at	|MGC39584	9.15E-21	0.912839801	0.532947761	0.315719144	0.926311773	0.828497697	0.191284774	0.960787718	0.826228075	0.918510098	0.642325723	0.802998925	0.466046226	0.459535745	0.682804594	0.287766748	0.540024298	0.747701419	1	0.921534183	0.775084574	0.732515685	0.792960147	0.92961019	0.59294924	0.71331209	0.050109003	0.886623933	0.725251928	0.127101992	0.293680344	0.725251928	0.941975863	0.400334038	0.035693747	0.387334166	0.666899081	0.963240321	0.597109296	0.790104046	0.925076334	0.561198693	0.069878527	-0.114716424	-0.455163355	1	0.718478157	0.654756026
1560448_at	|LOC340037	9.25E-21	0.834807892	0.50932517	0.473641623	0.83271385	0.688157702	0.666022311	0.527407465	0.608782603	-0.718772792	0.592503283	0.766631762	0.799874065	0.621982783	0.576278809	0.373035695	0.476707127	0.749136795	1	0.820899675	0.609066321	0.541252339	0.719555511	0.825758114	0.55725464	0.624982518	0.347136875	0.84624142	0.702163589	-0.078313898	0.59277298	0.702163589	0.971671525	0.600551954	0.010504918	0.71871157	0.719932724	0.585838293	0.564737231	-0.042218198	0.845591021	0.657349795	0.247134547	0.140340463	0.496186531	-1	0.649945191	0.487710591
1557511_at	|AI207158	9.26E-21	0.688531229	0.60112116	0.514962056	0.668794181	0.739582226	0.718970502	0.991376337	0.762385659	0.87666089	0.359867075	0.431578946	0.669276317	0.447442536	0.279913533	0.091066843	0.263065284	0.596786528	1	0.912502624	0.3395221	0.648474402	0.428839961	0.684049172	0.317626636	0.671580493	0.132735142	0.877274418	0.840005293	0.516720258	0.579603434	0.840005293	0.818880151	0.584363741	0.087672359	0.487951747	0.341259009	0.422800224	0.666156004	0.633706302	0.876586569	0.953758787	-0.00823028	0.322279187	0.283315045	1	0.414363934	0.71606447
1570055_at	|BC006530	9.29E-21	0.910538548	0.628292549	0.440281147	0.903726637	0.6857238	0.606505939	0.828262811	0.728067637	0.142301825	0.621944361	0.709659465	0.473124934	0.45812541	0.455797747	0.096157065	0.24641021	0.758194085	-1	0.959114801	0.548242301	0.842823466	0.762520786	0.799014248	0.530656827	0.667764941	0.498341033	0.88092448	0.667845308	0.836737719	0.802041169	0.667845308	0.891308351	0.339793332	-0.190849182	-0.416477426	-0.290951477	0.665064922	0.890075849	-0.184694918	0.941304673	0.76977901	0.062192603	0.31858111	-0.409600365	-1	0.743130996	0.10493504
1562719_at	|BC043293	9.61E-21	0.798535238	0.551853334	-0.035342477	0.844710615	0.730209321	0.450255847	0.915136488	0.877485467	-0.01656975	0.649485411	0.879351099	0.507982762	0.60378442	0.717146454	0.699169541	0.336456844	0.706763593	1	0.821193746	0.422112186	0.840820294	0.705692141	0.788800588	0.589716546	0.471505187	-0.270410552	0.778783324	0.773128926	0.318422493	-0.144241241	0.773128926	0.96136064	0.226665084	-0.458288253	0.975277925	-0.039772596	0.772079033	0.786670826	-0.314344551	0.871041663	0.463636413	0.279671934	-0.2773248	0.135617687	-1	0.75006167	0.575968383
1561314_at	|AW027331	9.62E-21	0.751954742	0.651706289	0.432624505	0.826783675	0.735143315	0.545789354	0.942220586	0.831228288	-0.516697136	0.600322185	0.974133255	0.779172047	0.562586275	0.676130668	0.457241188	0.50809001	0.766139536	1	0.640047006	0.800709156	0.914971078	0.133257969	0.915691501	0.501322969	0.605275052	-0.107491113	0.616586352	0.906938194	0.509082476	0.47988662	0.906938194	0.921519232	0.749809846	0.204445788	0.943201258	-0.729900262	0.622389605	0.84341994	-0.462663003	0.872033873	0.548560135	0.331352708	0.218448171	0.73995376	-1	0.599250444	0.05269562
1552800_at	|ABHD11	9.92E-21	0.761300218	0.388463857	-0.352359949	0.899880217	0.706527979	0.753585707	0.409184233	0.814188041	-0.301938547	0.629103321	0.769520197	0.730704211	0.599257814	0.860051724	0.511149246	0.404277504	0.79782473	1	0.787937744	0.672294273	0.756808062	0.768613347	0.871813017	0.579679716	0.546127422	0.430155299	0.782624812	0.87490234	0.1740075	0.345606639	0.87490234	0.921214	0.357698141	-0.634954649	-0.816727113	-0.148158387	-0.042864358	0.880839813	-0.434309729	0.963176672	0.596337412	-0.072612429	-0.093125807	0.782404276	-1	0.812447175	0.421698205
1566586_at	|AK097780	9.93E-21	0.14359398	0.677974995	-0.099215045	0.776830924	0.734008716	0.754340309	0.475145006	0.6309839	-0.478968487	0.488110487	0.826789439	0.508584893	0.359442603	0.700748904	0.363488328	0.490671717	0.82070161	1	0.907349353	0.488785359	0.746720855	0.651011175	0.803377296	0.484802175	0.501610316	0.002582422	0.79566192	0.857759649	0.380023239	0.349654419	0.857759649	0.821422238	0.436805085	0.25252953	0.878555432	0.586100509	0.76982244	0.683983747	0.341928872	0.936442809	0.636779508	0.267869343	-0.054707348	0.699171157	1	0.794048354	0.527968477
1560024_at	|BC035383	9.95E-21	0.581215561	0.449936311	0.300709155	0.546407393	0.741051796	0.565122801	0.528191463	0.802507341	-0.373419657	0.588880925	0.632910782	0.620052656	0.742614238	0.626206681	0.484903219	0.413929847	0.726618582	1	0.840892001	0.625248467	0.814334476	0.392599599	0.870087998	0.536752464	0.430575668	-0.330141263	0.49905023	0.412551103	0.307205926	0.556125981	0.412551103	0.913374844	0.306885939	-0.134345716	0.793342759	-0.515449614	0.829138453	0.868311253	0.790915301	0.582198519	0.510107704	0.269845821	-0.297533494	0.53288514	1	0.810750381	0.455752463
237994_at	|BE551550	1.00E-20	0.675684709	0.516356591	0.403634881	0.801376412	0.466963678	0.253110452	0.800305587	0.487395623	-0.346550917	0.421520689	0.708379478	0.663647703	0.435899984	0.5975115	0.464505753	0.201546175	0.794648336	1	0.900504865	0.394873871	0.762932031	0.717278311	0.895471121	0.386820844	0.460883236	0.196257348	0.632247983	0.116415958	0.415659437	0.194132333	0.116415958	0.923025799	0.303195925	0.225595297	0.927104057	0.364370355	0.441331976	0.786829179	0.185046536	0.897498558	0.5388288	0.150841058	0.442827713	0.132573102	-1	0.617611634	0.276224677
217335_at	|FLJ11292	1.02E-20	0.81224301	0.655473676	0.350472489	0.963756184	0.730687607	0.242729104	0.93044348	0.889369193	-0.423970787	0.620374191	0.90208891	0.671212992	0.340523828	0.685069071	0.48296484	0.456200099	0.743897962	1	0.901692173	0.674935016	0.633197857	0.20662349	0.616320588	0.560849129	0.731028035	0.193107786	0.872188135	0.921391771	-0.449590144	0.434355452	0.921391771	0.884087752	0.280382846	-0.146723169	0.947129209	-0.252395474	0.481784596	0.852038616	0.771440739	0.851306472	0.142953567	0.284827033	0.107301058	0.407831352	1	0.807684264	0.669811794
1552411_at	|DEFB106A|DEFB106B	1.03E-20	0.909742657	0.654978246	-0.142789536	0.94301849	0.771537875	0.604129837	0.358789275	0.77048155	-0.289908623	0.709909696	0.719536595	0.702315004	0.452573819	0.646868927	0.622202751	0.621535335	0.764198764	-1	0.43347888	0.697710491	0.726414428	0.714385499	0.787692448	0.636110792	0.680647372	0.502127649	0.893409118	0.492280091	-0.431593521	0.778517956	0.492280091	0.937035179	-0.012014464	0.419116896	0.876979913	0.055659173	0.426593994	0.914670477	-0.292560055	0.931003224	0.802823245	-0.037092415	0.378607578	0.944918443	-1	0.797334696	0.613131958
1555681_at	|AF384996	1.07E-20	0.851552633	0.682574037	0.300260086	0.906834984	0.743832281	0.731523152	0.935143692	0.734018922	-0.658164244	0.655648027	0.64185856	0.62541259	0.494592471	0.558772219	0.207931152	0.398612678	0.743036848	1	0.918873339	0.569200993	0.837204318	0.777812556	0.732830015	0.629318678	0.683690113	0.448322621	0.805406718	0.846727761	-0.117761838	0.727808126	0.846727761	0.922597632	0.479478601	0.348874686	0.772249074	0.120803824	0.460227427	0.882662556	-0.092504617	0.918482547	0.867534523	0.028135381	0.236646823	0.06359748	-1	0.714140433	0.513452915
242547_at	|AW873344	1.07E-20	0.779624934	0.562390177	0.348709228	0.812629147	0.767666601	0.767925149	0.996837367	0.844904276	-0.512651877	0.687873195	0.80796278	0.470351163	0.463068926	0.522426109	0.416006308	0.304336902	0.660653124	1	0.678828816	0.229305176	0.602534833	0.680718224	0.74029111	0.655791724	0.825846595	0.024387593	0.693471965	0.656950911	-0.047177588	0.193864743	0.656950911	0.920882116	0.402071108	0.161576243	0.967973969	-0.291008493	0.536592203	0.813560289	-0.038932505	0.879657303	0.510173366	-0.044661493	0.124009241	0.560730645	1	0.875179487	0.738048118
1555697_at	|KLK4	1.08E-20	0.792915646	0.528724213	0.469952612	0.80896685	0.73605554	0.379050678	0.560851359	0.683270304	-0.232494068	0.550097309	0.604984501	0.751375449	0.513580013	0.758459285	0.466563705	0.480014577	0.735082855	1	0.912826829	0.254800704	0.807367817	0.844529148	0.787504317	0.449830864	0.659370866	0.33015069	0.778114564	0.78306462	0.366568271	0.725578969	0.78306462	0.951751257	-0.064502947	0.023641804	0.991017406	0.454184171	0.392478756	0.778818354	0.071765454	0.950142777	0.813688537	-0.031191169	0.333815175	0.31802363	1	0.790484541	-0.002513689
1553255_at	|HERV-V1	1.10E-20	0.720905595	0.502687028	0.164286873	0.659222821	0.662582981	0.575437092	0.889330196	0.861226973	-0.543714585	0.433449776	0.763578019	0.676371001	0.4845072	0.786838967	0.400734103	0.295580193	0.692014787	-1	0.953900321	0.549548421	0.873596405	0.773179781	0.820062518	0.452829651	0.642677984	-0.172543296	0.693444422	0.894320726	0.428111311	0.777766529	0.894320726	0.878064283	0.717047154	-0.121495166	0.821685662	0.602861434	0.526842494	0.808058058	0.109662803	0.946334844	0.664359494	0.08605983	0.100241933	-0.639032091	-1	0.832502863	-0.008439253
234177_at	|AK026789	1.10E-20	0.715594896	0.608008949	0.432692283	0.803753275	0.711731703	0.554219127	0.940560364	0.794657162	-0.631222007	0.605695127	0.616414284	0.676987357	0.231880019	0.781332376	0.424674829	0.631497384	0.762685433	-1	0.566921849	0.702989872	0.807799226	0.772519133	0.803751945	0.565912905	0.577894989	0.172863485	0.780430183	0.87593384	0.699895756	0.638660663	0.87593384	0.917129134	-0.061576903	0.090316844	0.978853677	0.4459591	0.402851092	0.826959541	0.090521727	0.689716006	0.225626906	0.318178886	0.484513545	0.448234177	1	0.814975813	0.500466572
238261_at	|H93721	1.13E-20	0.572874826	0.454335423	-0.01260504	0.395930758	0.719676375	0.418939401	0.879489681	0.831986261	-0.210627967	0.670506821	0.595376348	0.750783313	0.370275368	0.850180595	0.60428033	0.302699219	0.77945702	1	-0.299100302	0.431567495	0.77826132	0.64629187	0.784902908	0.672888489	0.610490088	-0.072313912	0.598414623	0.195557137	-0.063230748	0.660764004	0.195557137	0.955131138	0.192699797	-0.109421469	0.928811293	0.383418247	0.6745684	0.752240935	0.163073822	0.906673335	0.664274182	0.204439497	-0.002962133	0.691447678	1	0.824370235	0.75798422
1563118_at	|AK024576	1.13E-20	0.890625999	0.450137179	0.362547876	0.87229606	0.656574697	0.498007074	0.415167701	0.808526203	-0.534820444	0.501789205	0.879850056	0.80790263	0.591247491	0.572995847	0.663750857	0.540646338	0.752736739	-1	0.221160887	-0.369357515	0.814963896	0.429279512	0.928733033	0.549708158	0.69185179	-0.265339374	0.77407424	0.876795508	-0.256333755	-0.08463919	0.876795508	0.844013211	0.692394555	0.475221458	0.789038879	0.946315417	0.689914646	0.656208941	-0.019316809	0.962113297	-0.215091759	0.048249657	0.444858253	0.393974799	-1	0.802996671	0.822434765
1570267_at	|BC031668	1.14E-20	0.47635736	0.594244207	0.56572247	0.241386746	0.59530707	0.812571282	0.97110404	0.812362	-0.74139024	0.667375907	0.527873662	0.669529806	0.245225967	0.691526284	0.162000113	0.514548052	0.758722687	1	0.693741099	0.333290569	0.813634034	0.701862781	0.771721099	0.589665821	0.543650047	-0.227484606	0.554178711	0.965280216	0.790501082	0.4264328	0.965280216	0.954151498	0.503182646	-0.412735842	0.852971096	0.275939553	0.547738513	0.524388478	0.406234495	0.927923985	0.783457303	0.102692745	-0.285648779	-0.073284568	1	0.785362318	0.154849156
240740_at	|LOC100507443	1.14E-20	0.452019962	0.649605715	0.151335041	0.489362281	0.728783499	0.641645422	0.970360971	0.802195703	0.55041105	0.644253737	0.881683308	0.65390857	0.428229075	0.542468309	0.371684631	0.20350042	0.797142225	1	0.286613533	0.312373187	0.702097798	0.741964839	0.885706886	0.577304139	0.333004984	0.103586761	0.666067473	0.828675544	0.3677693	0.301514758	0.828675544	0.872586461	-0.05161169	-0.24387507	0.866107918	-0.561848919	0.62316411	0.905407061	0.545426152	0.89495571	0.78854413	0.304934228	0.165087136	0.043405897	0	0.816823811	0.525954832
1558177_at	|TMEM229B	1.16E-20	0.798167068	0.602863993	0.089881593	0.688152656	0.848148884	0.578922652	0.906882993	0.841740809	-0.228478935	0.694307497	0.613585691	0.817482885	0.423148783	0.63007045	0.55559986	0.686944003	0.721212488	-1	0.226210154	0.61555023	0.854870128	0.091619022	0.875212687	0.637435021	0.552003047	0.523622932	0.658106833	0.796378395	-0.026233956	0.027493084	0.796378395	0.963090357	0.34024036	0.326475238	0.947247208	-0.033051283	0.862098815	0.871590528	-0.036393441	0.975449326	0.820673319	0.163489382	-0.100315171	0.280525651	-1	0.815141437	0.346539773
1566502_at	|AL157445	1.18E-20	0.868753615	0.546453281	-0.377371681	0.671324407	0.727799041	0.487065336	0.632862828	0.785003026	0.631199234	0.600576055	0.582985751	0.79283064	0.68267439	0.808527797	0.635109168	0.612010323	0.766847459	1	0.917061758	0.365113556	0.895300191	0.773552858	0.900925666	0.5977745	0.749663109	-0.582860394	0.722402358	0.402059858	-0.522859766	0.404698233	0.402059858	0.955235538	0.438957459	-0.249375912	0.95022395	-0.174962849	0.635353431	0.842533696	-0.075879355	0.932689961	0.674538923	0.152748807	0.187080391	0.375076848	-1	0.808740062	0.659131197
1567139_at	|AJ297963	1.19E-20	0.771138228	0.498176693	0.655156704	0.727250421	0.724014508	0.786135799	0.981174795	0.861581718	-0.545291735	0.651836592	0.403995206	0.562547135	0.046454486	0.690032008	0.250904446	0.518343435	0.750381365	-1	0.925324852	0.426375644	0.615557023	0.762994103	0.650273234	0.647444206	0.628125544	0.093761296	0.726925418	0.718034432	0.214593937	0.708694337	0.718034432	0.923912953	0.586895529	-0.511969963	0.977413518	0.444809371	0.717455303	0.897134119	-0.422883176	0.920429554	0.492673371	0.141900114	0.18900873	0.335356183	0	0.92176265	-0.000718356
1560550_at	|BC037972	1.22E-20	0.666334776	0.475848021	0.559941068	0.856486114	0.722942339	0.704534012	0.995758422	0.745416463	-0.744547325	0.582085744	0.325899764	0.720167768	0.732898826	0.809063005	0.479578859	0.448036368	0.615148108	1	0.944392706	0.283134504	0.881445726	0.770885114	0.247487432	0.552918848	0.398083338	-0.245753876	0.798705792	0.83435058	0.174594443	0.130209894	0.83435058	0.95491044	0.585134308	0.214370088	0.948650345	-0.607923187	0.379438381	0.788925262	0.049931186	0.825926362	0.682409335	0.213568626	0.015175335	0.266535513	-1	0.696361029	0.765802509
223990_at	|C4orf17	1.25E-20	0.92783825	0.352772459	0.518406605	0.657641119	0.779742175	0.419330022	0.6419473	0.928031323	0.733666733	0.677112592	0.611459508	0.539140683	0.079474691	0.838451416	0.68518253	0.42546922	0.736557349	1	-0.13169087	0.64637618	0.692397682	0.467876423	0.534479248	0.647439733	0.426494036	0.405183242	0.790776297	0.770918413	0.766971728	-0.164273217	0.770918413	0.983936456	0.220154175	-0.078344739	0.989228669	0.419040129	0.529426935	0.672238163	0.190096545	0.829597602	0.061363646	0.338850193	-0.034946603	0.404930684	0	0.812943733	-0.011631406
1562173_a_at	|AF339825	1.31E-20	0.771448741	0.514173834	0.443763961	0.725053265	0.675536643	0.739062745	0.948755812	0.808491005	-0.652343128	0.550496724	0.479881681	0.58329324	0.414988095	0.639756751	0.643183515	0.372522926	0.690000391	1	0.752714961	0.096541258	0.657647545	0.699411433	0.820992008	0.560154832	0.486602146	0.005703	0.733692214	0.906575156	-0.612674847	0.566695421	0.906575156	0.91715677	0.272526164	0.497066607	0.964046135	0.567178917	0.498811256	0.875238918	0.710854748	0.963089109	0.492846054	0.131424953	0.38510932	0.542647617	0	0.662510151	0.72393291
221077_at	|ARMC4	1.31E-20	0.529215165	0.556621312	0.217490173	0.50651188	0.724665558	0.458527654	0.947024402	0.714889132	-0.230458539	0.328806701	0.705022197	0.704779741	0.62464903	0.258299535	0.325602003	0.20433047	0.771698308	1	0.929144419	0.6532764	0.726610329	0.683355233	0.883492215	0.28848644	0.73318541	0.174380675	0.411331725	0.673871527	-0.759805354	0.713100269	0.673871527	0.923729729	0.428532091	-0.157499778	0.989368381	0.44723123	0.520362783	0.833086058	0.593438925	0.951054079	0.697963773	0.136146128	0.267522873	0.40877495	-1	0.770026387	0.793973272
238233_at	|AA490999	1.40E-20	0.831269093	0.443560614	0.681778285	0.824220655	0.624908496	0.721277489	0.693730529	0.893535888	-0.219829551	0.507570914	0.239749739	0.784386683	0.283274352	0.699224149	0.089139386	0.181208908	0.723232774	1	0.983106077	0.623493162	0.857804356	0.834206637	0.761919255	0.444813629	0.665641946	0.021969945	0.856199699	0.635505864	-0.106159693	0.431031072	0.635505864	0.839873223	0.550758698	0.745752687	-0.667723242	-0.238345257	0.588605061	0.421299161	0.430498253	0.939412138	0.447361453	0.470299833	0.497232861	0.668349826	0	0.803902761	0.205806644
221112_at	|IL1RAPL2	1.43E-20	0.604597723	0.528976353	-0.076584753	0.690027557	0.724314258	0.368952098	0.921995697	0.719937683	-0.332037071	0.6918502	0.902816943	0.731538869	0.373018936	0.71036485	0.475920991	0.362598501	0.782740891	-1	0.747717764	0.139883595	0.907844416	0.512692967	0.870025297	0.662505977	0.729396614	-0.019887693	0.708207369	0.482358355	0.398232845	0.553006583	0.482358355	0.909153096	0.016343656	0.2934775	0.968085941	0.463971326	0.61833332	0.875239421	-0.138090177	0.915249681	0.748316699	0.118657347	-0.033476999	-0.448197876	0	0.88746228	-0.459644168
1561202_at	|BC042523	1.43E-20	0.83468314	0.568097699	0.135675256	0.881180112	0.773434941	0.137005416	0.908262716	0.721837389	-0.230561261	0.546613633	0.133081924	0.667648624	-0.024216766	0.561113973	0.434574411	0.631417439	0.802734275	1	0.976124887	0.687823942	0.690003555	0.815511794	0.758155084	0.483649317	0.63590824	0.022967529	0.738636448	0.411569662	0.767065344	0.83971618	0.411569662	0.947219691	-0.245172157	-0.158416852	0.834067724	0.733042986	0.869364924	0.797976572	0.115169406	0.97125216	0.737840693	0.407575578	0.219611398	-0.107693134	0	0.70320139	0.382637704
1556426_at	|HEXA	1.46E-20	0.577572023	0.557394073	0.692970905	0.619023841	0.678381074	0.488077906	0.856245178	0.860310477	-0.77933808	0.507881175	0.738836212	0.633125653	0.709925057	0.757801761	0.458786353	0.26844827	0.707828995	1	0.617891213	0.197428034	0.750997841	0.742344007	0.841061539	0.495587843	0.246760141	-0.373181849	0.698588954	0.717640947	0.025629256	0.454542615	0.717640947	0.897187569	0.546969093	0.133736695	0.940731113	0.601888731	0.76724534	0.791085782	0.029858555	0.828224988	0.785403323	0.221379176	0.331290683	0.600891055	-1	0.769314813	0.608178977
1558440_at	|BC040572	1.46E-20	0.459258898	0.548711005	0.032741276	0.515105041	0.839396136	0.604275906	0.917034172	0.544941228	-0.510276873	0.334350977	0.729690006	0.550228434	0.361383604	0.260982387	0.441101578	0.556521517	0.801317808	1	0.947333191	0.215864252	0.604956791	0.506612743	0.846479749	0.36509971	0.717788182	0.13499622	0.656956831	0.96750285	0	0.45444181	0.96750285	0.933865738	0.391107996	0.566811571	0.821903186	0.145722488	0.460437889	0.636052709	-0.331070945	0.892264043	0.802727584	0.196036886	0.013678734	0.462283966	1	0.630696009	0.631074689
1562011_at	|BC043243	1.46E-20	0.914326311	0.588785227	0.340536973	0.675965712	0.557393464	0.710633528	0.995968789	0.871162342	0.392322527	0.678256175	0.846863748	0.733578022	0.670463602	0.681877189	0.492690376	0.267906402	0.69038775	1	0.95782101	-0.243733016	0.941538165	0.44593307	0.487750806	0.619128861	0.371265138	-0.260211555	0.726577348	0.694135669	-0.455625676	0.761490595	0.694135669	0.904883295	0.517628619	0.63324179	0.707237779	0.257407734	0.410571198	0.845324498	0.275927205	0.944050731	0.129705765	-0.03249814	0.509112821	0.007040855	-1	0.87349964	0.841369362
207478_at	|NM_018546	1.47E-20	0.796727347	0.605340565	0.420269466	0.794261937	0.165252044	0.801707974	-0.392911548	0.833374602	-0.668463575	0.681420661	0.40151784	0.748129437	0.144619289	0.703140497	0.484514739	0.495376729	0.697804603	-1	0.122165976	0.20829808	0.754532345	0.670428803	0.821728482	0.623786578	0.587281175	0.277091591	0.805107267	0.801805656	0.083607709	0.457850439	0.801805656	0.811270007	0.684612007	0.160085586	0.842494982	-0.390818169	0.301558189	0.874488097	-0.606502962	0.940070095	-0.136657023	0.172585245	0.419214031	0.427905885	-1	0.770381105	0.720290773
244325_at	|AI243617	1.48E-20	0.77127498	0.475427397	0.508050322	0.732154643	0.781340459	0.524393372	0.975872557	0.666439565	0.929982749	0.44409382	0.791559587	0.584515487	0.123646099	0.418538938	0.30401596	0.453947724	0.629970778	-1	0.970000231	0.495033571	0.624034959	0.60858315	0.783564013	0.308487893	0.648987494	-0.336435588	0.679176533	0.619230582	-0.598445927	0.574769673	0.619230582	0.758133855	0.359446277	-0.16510662	0.854555111	-0.525268702	0.665649766	0.50476378	0.898990031	0.825505621	0.629466899	0.209121728	0.011940227	0.068772577	1	0.579628135	0.475499546
233590_at	|AU152240	1.48E-20	0.283339825	0.44168568	-0.237421284	0.234815858	0.804598111	0.692378846	0.944265411	0.829731255	-0.374181381	0.650240668	0.428029843	0.615634353	0.41793818	0.772279629	0.522202938	0.394385222	0.806707854	1	0.903162006	0.302579504	0.882950361	0.52485731	0.815867764	0.603460426	0.315509535	0.291277227	0.765088901	0.710958575	-0.352100094	0.794373464	0.710958575	0.960137209	0.081231228	0.367653515	0.850541487	0.375721812	0.676405238	0.859553005	-0.152345006	0.903671653	0.605458632	0.170427641	0.193187	-0.004328392	0	0.815872591	0.721437961
234903_at	|OR2B3	1.48E-20	0.710973556	0.523298843	0.010342178	0.742534501	0.666256087	0.486387834	0.89888483	0.80601632	-0.379053451	0.67994433	0.803352544	0.736119419	0.098743367	0.561745238	0.395893157	0.514646627	0.735818702	1	0.525866365	0.424233547	0.560080242	0.733939112	0.904289855	0.623997035	0.706251804	-0.573867289	0.786343914	0.183750805	-0.231825278	0.378115375	0.183750805	0.904908873	0.228610871	-0.767197941	0.868084683	0.574858295	0.823308084	0.821862839	0.061962012	0.946683844	0.899149959	0.087575247	0.053644587	-0.010099981	-1	0.859584573	0.743641965
1559692_at	|AF086318	1.49E-20	0.363198893	0.524658726	0.044657486	0.681608268	-0.478601962	0.771799053	-0.314115536	0.76281717	-0.20083091	0.655724988	0.871305631	0.737600806	0.661708112	0.732110468	0.386036638	0.555636643	0.788336206	1	0.423771878	0.503491794	0.737442089	0.509581607	0.73288634	0.623654551	0.588021194	0.250163464	0.711486988	0.564583074	0.273730268	0.003668698	0.564583074	0.932149996	0.366303154	0.082647164	0.929718416	0.48707679	0.668919685	0.891658364	0.283258073	0.959702205	0.410782427	-0.182770782	0.186673315	0.588961678	0	0.778907359	0.496425209
1564323_at	|AK025042	1.55E-20	0.848730248	0.472526488	0.276353669	0.890621283	0.706282126	0.440735323	0.796598314	0.787669423	-0.486141832	0.609056897	-0.135686941	0.728359439	0.569087976	0.612861719	0.586590467	0.59579432	0.7457778	1	0.962036911	0.503565883	0.671458638	0.625400816	0.928536466	0.581762609	0.724433134	-0.278745667	0.77482103	0.799913185	-0.509082476	0.540786162	0.799913185	0.918318688	0.308059055	-0.234802003	0.308086058	0.356259908	0.653858926	0.846816808	-0.778651097	0.835777876	0.381347891	0.120754147	-0.411053226	0.57811593	1	0.787994311	0.298831629
230191_at	|TTBK1	1.61E-20	0.780919231	0.09485864	0.188922146	0.708381553	0.707057517	0.296082682	0.990868696	0.665664974	-0.423523036	0.667891911	0.697459082	0.620221943	0.595382472	0.861847967	0.374034229	0.013871111	0.77508262	1	0.253175714	0.555822946	0.711760219	0.713894982	0.866002901	0.625515742	0.454718419	0.534134937	0.751177679	0.896213948	0.375535799	0.184270158	0.896213948	0.94917638	0.074627536	-0.300000479	0.90776389	0.43189865	0.757376829	0.570728047	0.27330656	0.808966661	-0.13699586	0.379447075	0.170117943	0.367996031	-1	0.448593956	-0.308683155
1561409_at	|BG188352	1.61E-20	0.731467117	0.549028207	0.10387425	0.739663129	0.719403743	0.585001423	0.885018503	0.749878459	0.571109981	0.65729706	0.582024454	0.807964216	0.565716983	0.634926324	0.387883521	0.438925064	0.80240328	1	0.946567767	-0.146643007	0.808897175	0.764086371	0.891507464	0.59849304	0.656787423	-0.20363981	0.80151348	0.921693234	-0.509082476	0.79596999	0.921693234	0.881725646	0.439896291	-0.435785077	0.952080284	-0.010297674	0.154372799	0.770328085	-0.109631286	0.91003341	0.930473999	0.039326693	-0.091255276	0.430541737	-1	0.823629984	0.526671873
1554115_at	|C5orf58	1.63E-20	0.884528376	0.424079164	0.165866284	0.850093437	0.041635482	0.723857703	0.933843667	0.895658052	0.831300454	0.666281949	0.427772131	0.754921968	0.065163709	0.582483016	0.338514307	0.539671502	0.712305927	1	0.277012164	-0.078926424	0.720049303	0.441543317	0.809383279	0.578671479	0.533738117	0.526101628	0.768211214	0.773673581	-0.379230553	0.172759422	0.773673581	0.853671342	0.383284234	0.048596847	0.955302282	0.7609538	0.692987909	0.90880851	0.088923043	0.940627582	-0.753085834	0.381591476	0.37124174	0.772904503	1	0.927254125	0.448095789
1558876_at	|BF057089	1.64E-20	0.306099865	0.378248895	0.135092434	0.627025908	0.660750424	0.380156853	0.790066561	0.878442443	-0.495086653	0.556904235	0.51369136	0.836155676	0.526035443	0.624213646	0.452304017	0.266110485	0.74887053	1	0.804381976	0.51129345	0.765116456	0.809884638	0.856982737	0.535700531	0.608342174	-0.464339052	0.817924698	0.612836946	0.318054887	0.3571949	0.612836946	0.848955555	0.646058069	0.324865557	0.960216543	0.046841374	0.69955388	0.669433802	-0.18349617	0.915514668	0.593328933	0.199218232	0.428417118	0.599710373	-1	0.877141778	0.472830555
1564822_at	|AL137609	1.67E-20	0.897912485	0.425573873	0.124750358	0.855220349	0.71574353	0.369508093	0.918678977	0.738703957	-0.087135961	0.452624473	0.377189106	0.624437817	0.71074316	0.233689801	0.542360929	0.333030168	0.721239162	1	0.727117793	0.429628485	0.69674553	0.491886524	0.947514449	0.446077979	0.651095029	-0.52325339	0.836732271	0.858012387	0.678324534	0.678549014	0.858012387	0.93267428	0.351342504	-0.377012651	0.720326172	0.452133232	0.644077317	0.773369075	-0.187258468	0.909614238	0.61755976	0.269442163	0.09116091	0.428146134	-1	0.75364676	0.776801686
234371_at	|Z84476	1.70E-20	0.685559012	0.52121293	0.523215953	0.695425025	0.766050842	0.054779544	0.866396606	0.765693693	-0.526126462	0.531565094	0.889846726	0.733824905	0.462470426	-0.04132972	0.544610739	0.534949967	0.665577481	1	0.726095846	0.834787166	0.734275031	0.616439657	0.852884264	0.515821167	0.4854501	0.215287276	0.840606694	-0.06576172	-0.835656652	0.762312041	-0.06576172	0.924072913	0.256113681	-0.741055679	0.921802081	-0.06489651	0.354152785	0.868612541	-0.212512643	0.965312336	0.812326566	0.153350274	0.144164534	0.588629206	-1	0.835018258	0.69853537
224234_at	|AF118087	1.71E-20	0.897451037	0.604192328	0.420803403	0.881440597	0.35647721	0.780297104	0.931691384	0.721060434	-0.254742103	0.648320047	0.585155597	0.673197781	0.283627399	0.352134437	0.327402727	0.739564497	0.778275699	1	0.849867123	-0.218024267	0.866083495	0.789226139	0.891163785	0.632702593	0.757734701	0.701086669	0.899685627	0.703253253	-0.229168526	0.536700349	0.703253253	0.884190403	0.338660047	0.441837058	0.83215511	0.077789405	0.723216192	0.735838365	-0.011526683	0.906866231	-0.462717492	0.163152249	0.597457623	0.352465264	1	0.678939917	0.771255292
217219_at	|LOC26102	1.73E-20	0.753086144	0.505639598	0.320371625	0.784677145	0.70659411	0.569033126	0.847886142	0.403296489	-0.295928286	0.449892868	0.680632366	0.781943575	0.423254441	0.848843446	-0.155878302	0.459737671	0.761425596	1	0.853885449	0.22361922	0.891075333	0.686052513	0.553336116	0.431064205	0.659840535	0.443708817	0.774806171	0.554741697	-0.748689471	0.77894871	0.554741697	0.892778323	0.33215191	0.367277754	0.977861861	-0.27133168	0.257911062	0.485161917	0.553922028	0.893732	0.479475886	0.302383979	0.397662556	0.327189079	1	0.167535067	0.026707255
234249_at	|AL157467	1.76E-20	0.811176826	0.489428673	-0.128834734	0.828002789	0.770505381	0.693256894	0.634788422	0.676676896	-0.319199103	0.600005273	0.787221322	0.584125098	0.199227626	0.678867264	0.589575313	0.371761423	0.774515928	1	0.911913179	0.161543549	0.782263304	0.798697726	0.860721964	0.558118125	0.62051781	0.567221672	0.814975954	0.542255266	0.43486511	0.68122377	0.542255266	0.95268447	0.086446719	-0.308711809	0.804407213	0.64529006	0.746318967	0.789528805	-0.11556892	0.927309966	0.366155558	0.057600976	-0.286020446	0.508178151	-1	0.778486782	0.718617768
1554566_at	|KCTD17	1.79E-20	0.849059893	0.592377457	0.404875828	0.893146282	0.712118006	0.849877143	0.994028592	0.619612318	-0.448235407	0.584271883	0.499281119	0.777360183	0.451744374	0.506147547	0.414287856	0.332574468	0.768642001	1	0.930311886	0.375364364	0.886586396	0.72591664	0.732765862	0.514458174	0.640652018	0.106600387	0.847330901	0.59961064	-0.520975914	0.740848721	0.59961064	0.852157145	0.284199723	-0.521240528	0.522691538	-0.057477503	0.550034275	0.791800234	-0.058511355	0.968112244	0.820413343	0.212361596	0.232789684	0.560626184	-1	0.645557184	0.239674774
234197_at	|ACSM1	1.80E-20	0.947449153	0.55468829	0.290575402	0.929050425	0.51303757	0.758684911	0.797890889	0.705214054	-0.353787486	0.497167095	0.744471705	0.689313285	0.593117664	0.754532749	0.543274374	0.476486047	0.677862531	1	0.870568282	-0.446874371	0.640985247	0.64468494	0.835574367	0.560707554	0.866529754	0.045279127	0.808045543	0.796509854	-0.46271473	0.323568601	0.796509854	0.91173371	0.16251925	0.110242619	0.849192338	0.735210864	0.676145208	0.902706999	0.176206892	0.948989319	0.273695605	0.131885672	0.032248656	0.614056488	-1	0.726162604	0.495289383
1556796_at	|AW187990	1.82E-20	0.51136326	0.393333553	0.284291594	0.442898164	0.837388695	0.380351788	0.884758761	0.695389365	0.590447859	0.618756424	0.763584145	0.522879835	0.287271511	0.76463464	0.637817262	0.257293441	0.732991923	1	0.991438193	0.840696383	0.631176595	0.516147495	0.832246794	0.579527675	0.424750573	0.087748123	0.570231097	0.868867155	0.519423583	-0.143025645	0.868867155	0.926683589	0.485285131	-0.267012608	0.973946878	0.115602494	0.649211991	0.823425912	-0.234238694	0.70249653	-0.214005356	0.257354162	-0.247571972	0.578179925	1	0.799829429	0.010455066
242226_at	|AI018001	1.82E-20	0.587117657	0.454969969	-0.199714308	0.723553779	0.771148681	0.722384422	0.323668475	0.788797226	-0.035821658	0.701697863	0.637292493	0.738901247	0.599465526	0.808202844	0.378715675	0.358125223	0.796297753	1	0.876754168	0.055575959	0.78369175	0.241745793	0.838832512	0.660445558	0.666389543	0.689352795	0.835631388	0.663751667	0.482228189	-0.161373614	0.663751667	0.923102028	-0.388464361	0.124099348	0.963224972	0.089674291	0.637834224	0.814499643	0.125939071	0.884518024	-0.071976097	0.135058775	0.089751471	0.639101016	1	0.843338107	0.55583674
1552915_at	|IL28A	1.84E-20	0.640324706	0.498622206	-0.089966202	0.663492303	0.763470925	0.807392543	0.781313819	0.865889579	-0.090573795	0.621827928	0.709204866	0.691568732	0.584257274	0.83777	0.520763315	-0.123669069	0.778801849	0	0.88084427	0.489082336	0.68183284	0.626833048	0.922703743	0.560616993	0.643444642	0.1215978	0.604530732	0.92111123	0.483414894	0.737760781	0.92111123	0.957287398	0.280322856	-0.116602316	0.944949341	0.710125142	0.585689846	0.867263812	-0.080723345	0.938205759	0.559380913	0.269257282	-0.112498798	0.392569815	-1	0.817459514	0.739641752
1565771_at	|DKFZp434E1119	1.85E-20	0.679528996	0.547535777	0.39749725	0.936362744	0.771378549	0.476334335	0.984125495	0.44701636	0.377002809	0.438503344	0.83448575	0.372932769	0.69744502	0.595051007	0.324950709	0.479657392	0.765880216	-1	0.982758297	0.390368214	0.627263464	0.893967335	0.788741791	0.416286731	0.695707838	-0.384233775	0.820821237	0.886257303	-0.159594793	0.210543273	0.886257303	0.679652285	0.610779914	0.199914182	-0.429516567	0.706103452	0.778976341	0.832409633	0.369269126	0.856865153	0.160231121	0.131595838	0.171201302	-0.351357838	-1	0.781461641	0.597225573
234449_at	|AL137625	1.88E-20	0.930984501	0.582096158	0.468371385	0.887253625	0.731056227	0.110081122	0.963767146	0.868227324	-0.10714489	0.498713044	0.571221535	0.537574687	-0.188937189	0.688550989	-0.026860481	0.561423122	0.699990379	1	0.969826621	0.566317527	0.618774288	0.593098915	0.771651103	0.505658301	0.625516878	-0.027239841	0.703986683	0.467412164	0.74709653	0.727628428	0.467412164	0.922264115	-0.032665638	-0.125936029	0.900748518	-0.175174616	0.621616871	0.841471909	0.159784894	0.842504979	0.592640426	0.295387453	0.212670659	0.88404391	1	0.815835338	0.183639211
236938_at	|AA034209	1.89E-20	0.656122915	0.545821688	-0.226657455	0.948580701	0.762267413	0.703565798	-0.666493407	0.815271257	0.777570469	0.697919306	0.735457895	0.49235759	0.840149167	0.812903132	0.505624311	0.395778074	0.801268475	-1	0.937177766	0.415236857	0.806940195	0.606981672	0.778808478	0.671751748	0.642287489	0.381723423	0.849416491	0.219315975	-0.455625676	0.143830097	0.219315975	0.538168289	0.363660533	-0.102509111	0.989541793	0.380843724	0.822981836	0.87166019	0.87738939	0.941359042	-0.319156131	-0.007672848	0.366908585	-0.306199573	1	0.807033197	0.53468737
217096_at	|PCLO	1.90E-20	0.733689965	0.608482174	0.483797021	0.823781074	0.780606014	0.111115964	0.968575699	0.664402527	-0.174922663	0.393795538	0.952660528	0.592079929	0.19489242	0.501483189	0.517476591	0.449979387	0.743460887	1	0.967768812	0.420476983	0.576844108	0.519683913	0.690041672	0.389665294	0.398374343	-0.034806667	0.713928568	0.841922143	0.163171212	0.782239728	0.841922143	0.932840038	0.496229193	-0.015115925	0.358808507	0.675760619	0.933382408	0.550665506	0.398730412	0.908989767	0.727808434	0.245648432	-0.206934886	0.780217609	1	0.713243805	-0.119543768
1562044_at	|BC039366	1.92E-20	0.351427823	0.547785658	0.602244234	0.472634206	0.71231787	0.43280266	0.824683001	0.703037675	-0.304822634	0.488304835	0.37784415	0.55202173	0.312119453	0.765005209	0.532666216	0.38630199	0.67275138	1	-0.306202955	0.476262218	0.774311969	0.605454566	0.504652434	0.434724145	0.615416518	0.192815585	0.73021984	0.771842067	0.887605559	0.063163772	0.771842067	0.885307799	0.807709871	-0.265696705	0.825916363	0.682179264	0.421196771	0.759152643	-0.199985061	0.899833303	0.391595275	0.31234917	0.071042871	0.435525162	1	0.781129991	0.314965862
1566841_at	|AL359568	1.92E-20	0.487788704	0.63609449	0.326686374	0.554319266	0.748846468	0.774581875	0.981176826	0.907558291	-0.545852693	0.576492798	0.876456955	0.680779729	0.485586546	0.698303964	0.091143653	0.263624265	0.755927449	-1	0.9933555	0.099103971	0.83798074	0.376265529	0.761428481	0.519145365	0.739052772	0.086533449	0.532326923	0.734661281	0.715335088	0.693515324	0.734661281	0.885537557	0.680450301	0.28321055	0.797366033	0.066323945	0.592613736	0.860571874	0.232009665	0.811248343	0.700989735	0.082230918	0.083378893	0.552590177	-1	0.84266365	0.732233957
1561598_at	|BC039108	1.94E-20	0.742546604	0.496810601	0.361268687	0.818515275	0.712873528	0.658151812	0.953032347	0.895334269	0.062942908	0.501429643	0.47712033	0.845275303	0.441826391	0.768299497	0.56395404	0.259729904	0.76711892	-1	0.265410431	0.440800105	0.795184666	0.686290409	0.885099332	0.519737772	0.635095104	0.180671725	0.770696986	0.772003361	0.299809299	0.492231026	0.772003361	0.930601102	0.484907368	0.250096024	0.954092264	0.385527926	0.178316203	0.706413164	-0.029813669	0.900053611	0.467464256	-0.011449534	0.07346579	0.442983297	1	0.841957142	0.090688934
1553388_at	|FAM26D	1.94E-20	0.689212271	0.505136988	0.144246983	0.761752699	0.751087308	0.830997112	0.93079877	0.864081011	-0.678746201	0.682254943	0.831127626	0.487474669	0.809488855	0.823503879	0.364264667	0.255546406	0.745328672	-1	0.635750393	0.565849621	0.828317444	0.304738357	0.869383681	0.618018341	0.531001723	0.460230656	0.820576861	0.937517697	-0.217260971	0.332155238	0.937517697	0.935434541	0.569040019	-0.007598521	0.997113212	0.656748425	0.813654089	0.742342024	-0.223564956	0.835479004	0.834023221	0.180450027	-0.038480813	0.375011709	0	0.763917525	0.708714529
216011_at	|SLC39A9	2.00E-20	0.902324948	0.598132525	0.542591771	0.83311868	0.331171671	0.492638571	0.646877634	0.788798376	-0.055158739	0.482933655	0.521997473	0.689882225	0.564780789	0.342394393	0.500810183	0.637670488	0.811671068	1	0.854335618	-0.15262873	0.589741298	0.750990721	0.901685557	0.475539443	0.757882664	0.579502952	0.832610526	0.538927172	-0.468362433	0.392903166	0.538927172	0.924020067	0.030776625	0.4821543	0.935287651	-0.601068805	0.61157872	0.911453547	-0.465361396	0.983581853	-0.172683628	0.2828952	0.559772001	0.588960957	1	0.816187608	0.238337003
208578_at	|SCN10A	2.03E-20	0.827158742	0.47982114	0.039035946	0.83715447	0.73819574	0.649328771	0.284102912	0.771598697	0.117038648	0.68832528	0.72729184	0.696104404	0.731212106	0.745660243	0.5722827	0.352372366	0.693894839	1	0.882150785	0.24371972	0.936306199	0.322677457	0.70583752	0.649295335	0.525879379	-0.542288211	0.847895027	0.859864031	0.342710875	0.753464765	0.859864031	0.947733307	0.347593967	-0.221371998	0.876351681	0.393665246	0.33630207	0.817312417	0.159412088	0.941000337	-0.081974636	0.272553488	-0.186846109	0.470722475	0	0.653665152	-0.115662681
233902_at	|GUCA1C	2.03E-20	0.454447089	0.305421698	0.084686984	0.344151224	0.758499581	0.539990331	0.947587583	0.859666007	-0.294684445	0.596537272	0.832029211	0.639876589	0.777085219	0.589945493	0.43182686	0.486120443	0.724420987	-1	-0.080266456	0.512146168	0.775254489	0.680185605	0.874840661	0.525904094	0.635511578	-0.244257625	0.84346196	0.69402236	0.51269522	0.737643533	0.69402236	0.789006424	0.229936389	0.012025655	0.903319106	-0.864667264	0.737165886	0.877361702	-0.593192668	0.93546048	0.42545642	0.341697737	0.088213878	-0.058234944	1	0.780081799	0.418118345
234434_at	|AL117506	2.03E-20	0.361886725	0.515195504	0.524741085	0.866603508	0.635556334	-0.106652351	0.917634018	0.792093354	-0.177380381	0.525123374	0.214631089	0.776425391	0.660346579	0.631194221	0.329031743	0.154950684	0.719956888	1	0.862945168	0.400962635	0.726068789	0.630628841	0.414945097	0.481352894	0.513789983	0.18609646	0.61263445	0.815164133	0.519319085	0.149805292	0.815164133	0.853666625	0.562952402	-0.114594756	0.690352184	0.854478887	0.72248945	0.667630301	0.340448608	0.883529929	0.757897083	0.248140278	0.142050337	0.017492783	-1	0.701746581	0.579080295
241518_at	|AA428659	2.05E-20	0.810376537	0.463207441	-0.303279717	0.669279818	0.714816294	0.437903325	0.54605375	0.900346428	0.792490386	0.513919291	0.888093443	0.723146839	0.467479652	0.795615335	0.579986221	0.419774427	0.757378119	1	0.897627081	0.457650379	0.581114753	0.703118512	0.829616827	0.416584434	0.560372492	-0.053527422	0.832302209	0.857349925	-0.870681359	0.735103377	0.857349925	0.773449158	0.449788074	0.292097036	0.57884753	0.757609951	0.759272135	0.831244364	0.460297444	0.832657966	0.698109094	0.068344651	0.246405774	0.242385926	1	0.744744326	0.760347398
1566689_at	|BC036598	2.06E-20	0.695109717	0.523336817	0.273374682	0.735752993	0.735624465	0.680989177	0.992378174	0.864537063	-0.262848371	0.404903514	0.418323558	0.627151889	0.366656816	0.437167563	0.151814443	0.49396808	0.717593684	1	0.790215895	0.408170017	0.618246125	0.298630445	0.891677403	0.331978811	0.510853045	0.165598205	0.738708405	0.789960323	-0.295201535	0.776731411	0.789960323	0.749686183	0.406201459	-0.361311249	0.527174349	0.803503865	0.579980973	0.829931768	0.108273915	0.865827118	0.196020144	0.160162591	0.130936006	-0.105745176	1	0.774666542	0.510936861
234099_at	|AU156746	2.07E-20	0.761755323	0.642749764	-0.073309094	0.913521007	0.73686756	0.701724189	0.874919294	0.83838823	-0.493368783	0.551667806	0.494548787	0.705377391	0.021632559	0.256968168	0.422260874	0.548394628	0.769869733	1	0.924764258	0.346410944	0.826853042	0.549001782	0.855630109	0.483928153	0.724712957	-0.225112647	0.878047195	0.79766113	-0.455625676	0.644800777	0.79766113	0.939080466	0.461094739	0.099034896	0.949740087	0.761039424	0.543212848	0.838177128	0.009291566	0.817640229	0.661153863	0.07699092	0.046236172	0.000752493	1	0.715594694	0.851228516
1562215_at	|BU743000	2.13E-20	0.84053639	0.573937002	0.478450421	0.805318055	0.76844244	0.781662001	0.922417412	0.663280449	-0.404685779	0.530145888	0.799501133	0.678996278	0.612827008	0.454948233	0.509429167	0.352500883	0.72329615	-1	0.969782101	0.351052517	0.69097013	0.463958766	0.708189854	0.553954442	0.492140787	0.004370702	0.812947881	0.89937306	0	0.525949418	0.89937306	0.955456018	0.339726641	0.537825132	0.991844296	0.697294217	0.808125555	0.559780733	0.07901173	0.916817889	0.650684844	0.298215381	0.012972518	0.481475691	1	0.775913909	-0.41401525
1561217_at	|BC040318	2.19E-20	0.855721972	0.616435491	0.037831086	0.877471906	0.76016046	0.334457132	0.994633849	0.55193206	-0.171501521	0.478857821	0.620461083	0.647078212	0.581619018	0.57056094	0.52445912	0.627048473	0.659541182	-1	0.975729927	0.601220239	0.678359056	0.574365283	0.810027931	0.410633532	0.631328202	-0.028020395	0.885027007	0.733157867	0.331015693	0.292898932	0.733157867	0.938592666	0.177198192	-0.077994434	0.927592629	-0.274395794	0.748602048	0.805208361	0.047885314	0.759538741	0.546582857	0.19974311	-0.264875288	0.215062615	-1	0.726233453	0.582162944
214990_at	|PIGO	2.24E-20	0.793462223	0.440515648	0.160529749	0.737968834	0.728594939	0.448597822	0.317164221	0.885538485	-0.647745179	0.557356013	0.44636974	0.697462035	0.202107762	0.787944021	0.316600802	0.594779984	0.795643926	1	0.9413275	0.416281664	0.869367119	0.52148772	0.780645635	0.536193527	0.527828979	-0.088058077	0.769593569	0.930164818	0.466156467	0.663463819	0.930164818	0.947204426	0.191070521	-0.308876652	0.917038916	0.472151685	0.369399008	0.683200421	-0.376986955	0.898788618	0.313314513	0.213387783	-0.230033804	0.477177271	-1	0.786055264	0.133343059
1560277_a_at	|LOC283403	2.28E-20	0.878533534	0.497024485	0.099615614	0.839971365	0.707259729	0.110705985	0.628945606	0.745208994	0.597598896	0.61338128	0.69510703	0.754763837	0.66450347	0.752779864	0.375153265	0.361662386	0.793835584	1	0.129372609	0.308187003	0.8447804	0.51347365	0.610322008	0.608055581	0.698003558	-0.061117164	0.68322968	0.799963446	0.466923556	0.166753985	0.799963446	0.891353881	0.259579741	0.062123806	0.913694035	-0.018569771	0.629022192	0.773220295	0.12778071	0.945548757	0.374100886	0.364890468	0.122737666	0.528484542	1	0.755580762	0.296607169
1557669_at	|LOC100132005	2.33E-20	0.103552283	0.571936964	0.075513087	-0.016948328	0.667064803	0.6980774	0.035038015	0.890260967	-0.688030089	0.697714428	0.65197898	0.666175248	0.632044638	0.620559831	0.548011325	0.280107545	0.780905377	1	0.459545805	0.061242133	0.815787484	0.581921528	0.768591096	0.66227022	0.435207483	0.230147728	0.643076774	0.630605157	0.418441001	0.568408971	0.630605157	0.902382995	0.302054727	0.215642169	0.98173096	0.204871365	0.756799933	0.846748568	0.003361114	0.953080493	0.401048956	0.131381604	0.449017024	-0.31130165	-1	0.881971314	0.761694401
1566978_at	|AF085823	2.36E-20	0.934973268	0.56033124	0.420956206	0.949553664	0.116295093	0.632110444	0.963146999	0.49209757	-0.771469966	0.638241525	0.701260741	0.636545751	0.429169002	0.482318391	0.126416649	0.571931585	0.749610282	1	0.946223483	0.1375357	0.714899175	0.510397844	0.732276288	0.579062814	0.500009554	0.108954187	0.857605879	0.798029997	-0.117295364	0.607034763	0.798029997	0.868455017	0.416252868	0.683465492	0.493210886	0.662751453	0.688524614	0.865256692	-0.290688502	0.940483599	0.747580684	0.382714638	0.488922173	-0.033378421	0	0.844050402	0.613944809
1568872_at	|BC034288	2.39E-20	0.852395977	0.410261226	0.271817683	0.807453924	0.627990368	0.550258876	0.94932588	0.511091787	0.369557677	0.388759037	0.797537824	0.428949999	0.192048263	0.590179223	0.188390117	0.415659082	0.702885374	1	0.955891147	0.443212073	0.858079853	0.795216186	0.315959522	0.244945304	0.552625345	0.209053626	0.842810354	0.529238629	-0.275222528	0.761405658	0.529238629	0.744312995	0.778445102	-0.436443796	0.056229328	0.315297119	0.588027217	0.624060997	0.911501973	0.883463071	0.513926351	0.084400945	-0.210027765	-0.285569598	1	0.404690337	0.482132648
1557898_at	|BC029534	2.40E-20	0.798176333	0.461165324	0.34156015	0.65108199	0.733653405	0.651641881	0.327726738	0.810580212	-0.257811739	0.408156403	0.748373635	0.341919368	0.070032264	0.69257354	0.43138015	0.459485326	0.786436158	-1	0.937293589	0.318095382	0.556308505	0.697551517	0.862609934	0.289525124	0.704396742	0.119021583	0.486251979	0.732811932	0.444487453	0.338524936	0.732811932	0.847164572	0.367109348	0.19431615	0.93144113	0.696596515	0.652146276	0.597146885	-0.29416016	0.927917304	0.496072578	0.021165763	-0.222084401	0.199937498	1	0.838824889	0.650388698
1570632_at	|BC037789	2.41E-20	0.903599252	0.490287755	0.45234385	0.789013051	0.809756193	0.533969019	0.821922039	0.734318934	-0.207892467	0.548927363	0.857940014	0.675991863	0.526750156	0.655561998	0.539892091	0.633739505	0.779440427	-1	-0.51081954	0.571046243	0.768786492	0.721103415	0.852406489	0.41854187	0.757376927	0.309084144	0.700493881	-0.070614142	-0.387309307	0.56909945	-0.070614142	0.916966922	0.755880318	0.071071196	0.837217638	0.373371539	0.759819243	0.864773875	-0.104534818	0.924775539	0.632988353	0.054705009	0.027043898	0.067151969	1	0.784195845	0.614217134
236119_s_at	|SPRR2G	2.42E-20	0.760172336	0.6075578	0.310765419	0.739141782	0.73029025	0.522940904	0.286405393	0.719868803	-0.2543348	0.616283407	0.411311386	0.715045954	0.719592575	0.802785524	0.37429579	0.57664321	0.61126234	1	0.685097543	0.716918942	0.849995429	0.763011026	0.842312091	0.578481411	0.667494009	0.419843665	0.651122874	0.81951015	0.61033561	0.77347005	0.81951015	0.913998296	-0.03857564	-0.334629334	0.524377898	-0.707273483	0.329610554	0.852177764	-0.096469207	0.894351386	0.42108632	0.147596761	0.225250804	0.153090498	-1	0.726142338	0.397205542
216217_at	|PLCL2	2.47E-20	0.782052823	0.62287825	0.563728908	0.909465409	0.733919716	0.526374253	0.955867789	0.813025136	-0.35151406	0.370193086	0.290686113	0.612441678	0.570142294	0.502996888	0.693946165	0.201897076	0.757060489	1	0.535817786	0.134054753	0.584442641	0.127518567	0.802011912	0.324988997	0.620141939	-0.109497863	0.690079153	0.764116003	0.629948035	0.71604168	0.764116003	0.898852298	0.501990848	0.317659196	0.946550981	0.58829835	0.850369681	0.842992962	0.166240392	0.823932438	0.572568233	0.148433977	0.124110335	0.582645163	-1	0.785500768	0.734289994
242371_x_at	|AW974747	2.50E-20	0.754721636	0.567420968	0.682694959	0.789564625	0.746417771	-0.071851181	0.970257201	0.000228806	0.365815279	0.299050553	0.594912465	0.827628542	0.035387731	0.233169494	0.292978193	0.620297772	0.796254644	-1	0.858865445	0.424122291	-0.351418891	0.743917843	0.756321976	0.303644903	0.592705855	0.31396744	0.893155654	0.916593059	0.19260054	0.520702156	0.916593059	0.922589562	0.420563884	0.250459449	0.851960981	0.682763349	0.604686309	0.372110673	-0.159038419	0.928485573	0.786538041	0.142570509	0.346508722	0.352001189	-1	0.678481608	0.533729128
1562821_a_at	|AF401033	2.51E-20	0.7424342	0.563876269	0.162098257	0.632230687	0.736387527	0.513553338	-0.957669788	0.812408351	-0.25162008	0.68725521	0.588548104	0.707594017	0.726430605	0.564007391	0.292688934	0.505502829	0.737300812	1	0.644535674	0.541837526	0.819448966	0.632150363	0.836594208	0.574915108	0.675004385	-0.282631924	0.742052209	0.385213396	-0.690341424	0.538353586	0.385213396	0.879859944	0.37485752	0.404417694	0.953734577	0.073098319	0.691684402	0.889390488	0.074651114	0.890518527	0.028148143	0.019560634	-0.264913091	0.458451357	1	0.752286439	0.550996769
236394_at	|BF790182	2.53E-20	0.825792261	0.342789122	0.371624685	0.85356953	-0.5709003	0.63808082	0.889546042	0.68470761	-0.262476469	0.593323109	0.744878246	0.441917666	0.640896015	0.761841686	0.40551423	-0.038353084	0.753093272	1	0.247287382	0.498532331	0.914725407	0.819109634	0.881990996	0.539884534	0.621430511	-0.33395185	0.794784589	0.016570928	-0.026804942	0.29270802	0.016570928	0.91891435	0.546933888	0.698334228	0.37576842	0.676948855	0.730334814	0.891493524	-0.289926034	0.890765131	0.23781919	-0.023894668	0.470187841	0.784176588	-1	0.698742423	0.151960682
231006_at	|SPATA8	2.55E-20	0.568162578	0.453803066	0.20411735	0.453705891	0.742216885	0.748488876	0.811892773	0.660077233	0.968955389	0.666833545	0.604878084	0.705302581	0.211250792	0.716619384	0.49765808	0.430975151	0.801099025	-1	0.090156533	0.435229335	0.833362425	0.113414721	0.710786595	0.674566142	0.454890058	0.190844183	0.504822551	0.921589662	0.455625676	-0.020437707	0.921589662	0.881417396	0.386129573	0.160919525	0.895751176	-0.078694624	0.756252702	0.849960358	0.897850333	0.773773083	0.470190803	0.072566284	0.415535707	0.22123046	1	0.724222931	0.637633318
210444_at	|NPY6R	2.57E-20	0.783732412	0.180522545	0.013138486	0.747622696	0.21642557	0.442867993	0.953046791	0.58821777	-0.69093389	0.470790055	0.901572675	0.653601573	0.523715067	0.701095936	-0.023655603	0.406526227	0.746189603	-1	0.859636112	0.51136859	0.821502563	0.696401958	0.819891723	0.424082882	0.604415108	0.386879845	0.81273585	0.734215206	-0.251635087	0.771224931	0.734215206	0.960819856	0.500585289	0.449849167	0.931874869	0.815160119	0.806863387	0.683269632	0.081727431	-0.088965532	0.364623034	-0.097537451	0.386387666	0.654842549	-1	0.751717518	0.818985567
1560630_at	|AA432359	2.65E-20	0.697984831	0.547241321	-0.012432976	0.554664056	0.656786786	0.841330183	0.92783573	0.42294869	0.645953639	0.570670397	0.423167711	0.762505666	0.099185369	0.877596766	0.232509099	0.53678692	0.768307058	1	0.974196663	0.579136291	0.801733998	0.655930095	0.786440357	0.499506257	0.614642714	-0.138991952	0.714047913	0.871006013	0.742083524	0.540124741	0.871006013	0.895095908	0.696015676	0.307840175	0.035666361	0.334140049	0.42957063	0.773049032	0.075041349	0.942801975	0.679799985	0.230301106	0.125839864	-0.124776138	1	0.805390599	0.175932449
234246_at	|AL162055	2.66E-20	0.737748653	0.488117558	-0.020855747	0.787891834	0.747763808	0.543576974	0.91524512	0.866143595	-0.689049257	0.693665933	0.728237558	0.650117893	0.570093148	0.599676061	0.412372823	0.433304578	0.796871211	1	0.160929526	0.191246104	0.691442765	0.743180031	0.723681219	0.665168816	0.685204284	0.412191243	0.839262532	0.934366986	-0.117681404	0.690633273	0.934366986	0.74752013	0.144769123	-0.359062053	0.983140518	-0.519463521	0.623055116	0.897221964	0.761596638	0.884057392	0.820493687	0.314271701	-0.295948909	0.388161283	1	0.906121477	0.649486933
1556929_at	|PAPOLG	2.73E-20	0.92685638	0.485317117	-0.447314942	0.935158077	0.719346615	0.481655928	-0.085217371	0.792748132	0.32762842	0.610724577	0.793042805	0.796145234	0.062694564	0.635194563	0.519739287	0.577957202	0.736241497	1	0.952027397	-0.482879804	0.942166856	0.544024143	0.701153278	0.576972823	0.754856288	-0.248403347	0.920692906	0.522522036	0.379230553	0.564340669	0.522522036	0.926160362	0.368876054	-0.310199938	0.9901134	-0.523283357	0.223228881	0.853040839	0.23110402	0.89975427	0.811584231	0.107560118	-0.233712951	0.532315179	-1	0.839020305	0.585737409
224238_at	|AF116601	2.75E-20	0.682100241	0.462520105	0.365726603	0.878547189	0.423455088	0.631457268	0.939279328	0.814883456	-0.269073191	0.530311426	0.726053705	0.684375652	0.56804698	0.563320501	0.468605033	0.471487328	0.719056276	1	0.713288241	0.353463267	0.887365815	0.462384967	0.618331751	0.556702609	0.535162257	-0.586801924	0.749923204	0.536091273	-0.160244154	0.14242699	0.536091273	0.897905466	0.320158502	-0.13866765	0.947238177	-0.067931965	0.651846301	0.59946093	0.765897713	0.901012704	0.62824927	0.163496004	-0.108777532	0.308291843	1	0.804820551	0.466890627
240963_x_at	|PLXDC1	2.79E-20	0.833752723	0.416845745	0.318952262	0.882369161	0.726334919	0.617835764	0.925191907	0.586593961	0.003319767	0.164047395	0.389383582	0.530190022	0.469465242	0.351435236	0.343125282	0.618983922	0.739562736	1	0.889398672	0.331655446	0.78249213	0.784193933	0.567816971	0.131118088	0.667405141	0.189213827	0.89114386	0.686465236	0.594764285	0.729925319	0.686465236	0.868738143	0.133308652	0.025030267	0.594203526	-0.123998531	0.618237832	0.504682967	0.409773822	0.649446965	0.515229033	0.264440239	0.27988427	0.82561271	-1	0.489614201	-0.303913542
1570405_at	|BC033162	2.80E-20	0.729245613	0.351861095	0.585533936	0.818804052	0.748713117	0.37529624	0.810215354	0.505726856	-0.608089957	0.463150344	0.684054225	0.654561499	0.57323555	0.48620024	0.272638763	0.406849083	0.727756832	-1	0.906534904	0.391144887	0.753324309	0.841207925	0.298890052	0.41425781	0.413524542	-0.285337785	0.725773425	0.841407995	0.877606159	0.033090121	0.841407995	0.956281392	0.543961798	0.025615669	0.941458049	0.778962138	0.336332516	0.757183586	-0.475775326	0.935003766	0.851152625	0.277358732	-0.070764092	0.449232552	-1	0.884057243	0.335809106
1563872_at	|LOC284395	2.84E-20	0.808171485	0.594786358	0.150571153	0.660946345	0.791506614	0.178042078	0.731180508	0.555261949	-0.239086751	0.498325226	0.729608334	0.720652123	0.556271579	0.438520343	0.242005969	0.573008952	0.793236913	-1	0.973144592	0.578041959	0.704004827	0.343637514	0.687798106	0.509574939	0.60778864	0.275613569	0.726204495	0.919561601	0.6171212	0.28789759	0.919561601	0.780273199	0.39227773	-0.699616428	0.003597101	0.640617959	0.735788089	0.830179721	-0.602496569	0.94336816	0.6429734	0.215811203	0.277567214	0.716137034	1	0.624876747	0.673197853
237652_at	|AI796835	2.87E-20	0.475436533	0.497982241	0.055251242	0.44945932	0.75085112	0.713038243	0.95666824	0.881164652	-0.252484465	0.724398187	0.84215689	0.720965067	0.200533343	0.68243516	0.498603132	0.163657008	0.698342401	1	0.921210082	0.436865064	0.844582479	0.614692844	0.673675914	0.649188586	0.683691517	0.079568144	0.494966674	0.76805559	0.578699412	-0.423860339	0.76805559	0.910282595	0.208322359	0.220824449	0.977150015	0.829671121	0.573611865	0.786105386	0.077349731	0.766585743	0.378578978	0.2635383	0.296851005	0.483554328	1	0.892372536	0.343982522
243955_at	|LOC388820	2.87E-20	0.594257812	-0.255039013	0.186107204	0.627383116	0.746204483	0.741283579	0.747487669	0.734347127	0.182149573	0.570567249	0.899335984	0.621516678	0.595050474	0.63589817	0.568326347	0.356166918	0.810660681	-1	0.890773955	0.263761871	0.684858584	0.573515099	0.740322104	0.53431498	0.5067989	0.262044887	0.604217473	0.886269261	0.599110514	0.109486048	0.886269261	0.91509997	0.131125764	0.56428591	0.741184518	0.326646065	0.741736853	0.750072726	0.050285636	0.866170063	0.094553933	-0.14743223	0.45260667	0.515441172	1	0.713336098	0.499782868
220249_at	|HYAL4	2.91E-20	0.755127687	0.305938051	0.390941099	0.718103696	0.728526841	0.610325587	0.93504226	0.666013229	-0.362984088	0.612439243	0.239513075	0.537470898	0.818544324	0.797046006	0.292164394	0.227072391	0.734709172	1	0.967385756	0.432345032	0.889489212	0.767556163	0.879376151	0.533628892	0.630085224	0.337977835	0.789223173	0.839643232	0.602237903	0.225274527	0.839643232	0.864241239	0.143849223	0.24580507	0.772805871	0.5978008	0.337797024	0.650367456	0.454839894	-0.012335432	0.460944339	0.146084548	0.03319668	0.40613246	-1	0.722344464	0.621529288
238208_at	|N53978	2.97E-20	0.633788685	0.643530846	0.383195464	0.645856201	0.743974659	-0.03054519	0.970353822	0.759655178	-0.141380163	0.544271252	0.541602926	0.844093852	0.489878238	0.75812265	0.19381993	0.597375496	0.804606993	1	0.912722217	0.86430465	0.869158294	0.709837564	0.907770117	0.4067715	0.634689759	0.159514754	0.765836176	0.16808686	0.129777017	0.459912527	0.16808686	0.887299273	0.050003216	-0.34724279	0.909564661	0.318855338	0.740093803	0.858052726	-0.079812218	0.941004588	0.828055541	0.160387308	0.025901844	0.659319178	1	0.73447618	0.353402711
1553083_at	|NM_032363	3.00E-20	0.877367376	0.557994796	0.05007619	0.852523105	0.808062496	0.854480591	0.952809579	0.766755315	-0.381708596	0.614832387	0.874546721	0.829623785	0.11380432	0.773512111	0.422721814	0.505576523	0.801432465	1	0.610411334	0.686937357	0.768758983	0.681232681	0.828773481	0.591066311	0.673844701	-0.018294631	0.80952858	0.500193802	-0.485504052	0.354778301	0.500193802	0.919586226	0.13957071	-0.703105971	0.662544752	-0.231742415	0.610017487	0.921028171	-0.703883262	0.924692605	0.304104416	0.008495814	-0.014237253	0.134197563	1	0.796696405	0.397850458
233854_x_at	|KLK4	3.06E-20	0.661023932	0.55502883	-0.017227492	0.556196878	0.66275487	0.793533512	0.996501649	0.838075018	-0.432727447	0.532544142	0.643569554	0.814770401	0.53117619	0.507436695	0.588804696	0.192306663	0.72544214	1	0.899898981	0.538560528	0.766198036	0.535537543	0.709597247	0.514672737	0.551485569	-0.052930882	0.693766522	0.670246635	-0.344265244	0.717216481	0.670246635	0.923808528	0.643146987	-0.468046108	0.961219319	-0.172264149	0.379064538	0.580909359	0.675174722	0.951921632	0.625405179	0.284702981	0.287103627	0.458747566	-1	0.809732772	-0.09037383
1562908_at	|LOC339468	3.07E-20	0.659357882	0.48793677	0.430898121	0.721470605	0.800803743	0.739090537	0.788523679	0.821496372	-0.53980056	0.693865706	0.887911194	0.721164102	0.681260381	0.787350974	0.489077418	0.616869013	0.724566072	-1	0.66783113	0.28777245	0.677108557	0.505066626	0.577604328	0.654402473	0.625234385	0.22211424	0.659478266	0.55846106	-0.575099923	0.723322845	0.55846106	0.975466202	-0.142259335	0.040108851	0.95076594	0.879079761	0.777003583	0.896273682	-0.061069825	0.848549809	0.670848076	-0.001756077	0.17029325	0.565691802	-1	0.843544955	0.566538606
1570644_at	|BC037921	3.09E-20	0.883088071	0.611321013	0.317564738	0.824331435	0.75830335	0.263314342	0.791251793	0.823573666	-0.095147183	0.534521583	0.783564154	0.811959075	0.622471369	0.259159188	0.64542724	0.592751459	0.808862855	-1	-0.020801451	0.433696668	0.927491346	0.790794144	0.881930428	0.541989128	0.716879721	0.442585634	0.729812384	0.395855154	-0.761595934	0.623742249	0.395855154	0.92134452	0.513167132	-0.005145537	0.892959274	0.385612823	0.775071284	0.833206376	-0.13815089	0.892786659	0.72637143	-0.039407902	-0.029764627	0.158621953	0	0.822077128	0.723509702
206226_at	|HRG	3.10E-20	0.910255602	-0.418349909	0.560888816	0.912498462	-0.531134358	0.232790313	0.989636054	0.905173244	0.961184917	0.737342435	0.602776077	0.754125008	0.407674916	0.737861515	0.525068596	-0.594619771	0.815479988	1	0.769448664	0.55724301	0.324679199	0.760066713	0.829589148	0.6929978	0.503140912	0.555760831	0.839620007	0.941844393	0.455625676	0.52775299	0.941844393	0.955816357	0.383461281	0.052156191	0.897837366	0.019590836	0.124008609	0.774119607	-0.234009644	0.934332699	0.86000302	0.348010366	0.308134887	-0.107260348	1	0.884389976	0.354920399
1565612_at	|DYNLRB1	3.18E-20	0.69389267	0.5930708	0.586026707	0.683957395	0.587960275	0.296934889	0.927862409	0.595509309	-0.075902941	0.554285384	0.472148708	0.737346395	0.227273766	0.70288689	0.198905009	0.422336795	0.73908934	1	0.820319558	0.555476755	0.681697055	0.622457295	0.589892766	0.521603062	0.70356709	-0.03314582	0.787130406	0.497828152	0.28606863	0.545342072	0.497828152	0.922919348	0.657856957	-0.037780593	0.675995063	-0.926711967	0.6722714	0.68696378	0.410703646	0.779728758	0.554572957	0.145765476	0.086187236	0.452424046	-1	0.840946508	0.622813687
240697_at	|AI073559	3.21E-20	0.917875678	0.459329221	-0.128412215	0.936859925	0.818620619	0.695253521	0.820501244	0.809751206	0.927616782	0.724527847	0.66779256	0.509626405	0.310778144	0.76469576	0.356026127	0.306140734	0.816435704	1	0.691311652	0.522964646	0.674171244	0.746006291	0.624082105	0.706959612	0.448240029	0.282852272	0.867830273	-0.518321985	0.474275647	0.224870673	-0.518321985	0.787876327	0.267511319	0.247779777	0.960854901	-0.439968384	0.598901048	0.877051116	0.733135417	0.863095896	0.855903677	0.202451744	-0.163198831	0.58978629	1	0.813426412	0.673575721
205491_s_at	|GJB3	3.23E-20	0.888873158	0.446596197	0.390614012	0.914674502	0.813129269	0.146340488	0.986973004	0.850790645	-0.786453276	0.631326334	0.644563892	0.712255678	0.543424283	0.75989016	0.415688762	0.295742323	0.764696357	1	0.899454345	0.450054152	0.756913231	0.366338664	0.828668043	0.603938396	0.589691029	-0.056160943	0.763099314	0.869118414	0.787917227	0.735982332	0.869118414	0.841686388	-0.040520995	0.541069194	0.850211211	0.701020355	0.281437696	0.810001784	0.489698234	0.903722652	0.53923967	0.273141104	0.402590378	0.272601064	1	0.836210343	0.405769622
1560180_at	|GALNT14	3.27E-20	0.886562079	0.587003956	0.002826515	0.654187975	0.687712853	0.454045182	0.993969265	0.48245319	-0.279826233	0.444670444	0.740129509	0.815503327	0.277352939	0.464946307	0.568412332	0.614978441	0.747393894	1	0.779123482	0.235305794	0.886628505	0.677164795	0.834571552	0.374175101	0.828301527	-0.04200591	0.560933197	0.33858074	-0.226183532	0.637326901	0.33858074	0.848753754	0.193528838	0.399718896	0.004173414	0.341300844	0.667248254	0.75012955	-0.383286332	0.946175607	0.648385589	0.101044481	0.255916688	0.575119499	1	0.72932228	0.628343242
1556320_at	|STOML1	3.28E-20	0.914223266	0.577955943	-0.28133122	0.830229966	0.717206698	0.768105737	0.924832946	0.895832906	-0.804611569	0.711527464	0.855339894	0.65689293	0.18682101	0.757011611	0.545333417	0.672908122	0.804490391	-1	0.576436675	0.134753327	0.842414349	0.641360761	0.779561865	0.681901607	0.646908764	0.719915116	0.826310462	0.269755361	-0.601436787	-0.000264989	0.269755361	0.770918394	0.327129273	-0.301655093	0.676615509	0.069273072	0.32894282	0.8969285	0.027428121	0.931521736	0.808511022	0.001578351	-0.330801731	0.081780537	-1	0.880440396	0.572441965
1563639_a_at	|FHAD1	3.32E-20	0.791846568	0.344213181	-0.20843409	0.720908917	0.739072043	0.613299336	0.38112948	0.670845922	0.441540792	0.648521723	0.687529027	0.580933591	0.428670031	0.638229678	0.136577048	0.502637846	0.739515018	1	0.704988345	0.628880936	0.848999917	0.845538032	0.037507314	0.621562138	0.621648271	0.231367854	0.764268128	0.847129567	-0.528368947	0.423439899	0.847129567	0.929467867	0.457318339	-0.155018262	-0.264836043	-0.868833866	0.346467558	0.863231823	0.085460891	0.964180541	0.737706428	0.095895542	0.123997263	0.543005286	-1	0.747112465	-0.065993225
1560489_at	|BC014487	3.38E-20	0.845608693	0.681042301	0.232239977	0.895779649	0.721036248	0.626564435	0.826331796	0.692016212	-0.070517073	0.608427094	0.890419263	0.731901849	-0.109000856	0.591659757	0.464972411	0.612770342	0.725015818	1	0.892677519	0.511333486	0.849181985	0.599453619	0.897844835	0.555987705	0.759451355	-0.109255889	0.879352796	0.852168016	-0.517341833	0.515849051	0.852168016	0.899269214	0.241954514	-0.073256001	-0.056890864	-0.150626808	0.585844152	0.928480517	0.161504756	0.874505167	0.85493007	0.102473709	0.2239358	0.354758617	-1	0.728563828	0.859753327
1562642_at	|BC043428	3.39E-20	0.740451501	0.431615703	0.095562082	0.755717138	0.655220969	0.793945674	-0.422963987	0.38879313	-0.058663527	0.447441072	0.164077297	0.665286755	0.451180736	0.573797431	0.279553132	0.563890601	0.704352999	0	0.906313477	0.35639818	0.890458171	0.725546336	0.829158592	0.386856482	0.786058215	0.003763585	0.787352547	0.82564449	0.810633415	0.458546467	0.82564449	0.871309448	0.467286211	0.344530633	0.607166628	0.704081997	0.529534536	0.527336253	0.627926699	0.919137609	0.686746449	0.351201883	0.087094568	0.666912641	-1	0.603734481	0.542705096
236765_at	|R74199	3.41E-20	0.13947025	0.507480379	0.300616757	-0.087413975	0.785483112	0.683383032	0.934471642	0.792487704	-0.511507949	0.600957426	0.774208119	0.572836911	0.658303364	0.521133671	0.248188802	0.418310073	0.587829899	1	0.737478074	0.600244579	0.731821826	0.750215601	0.848951991	0.592820895	0.517658093	0.705537367	0.724322275	0.951268381	0.263348067	0.431992035	0.951268381	0.873318344	0.24276836	0.72922862	0.934465322	0.448903369	0.049227733	0.739183344	0.143908685	0.653156804	0.807865569	0.22875881	0.296163909	-0.406907354	-1	0.882287606	0.526866366
223968_at	|ZNF44	3.44E-20	0.851751136	0.557548775	0.791003933	0.870182325	0.451468839	0.348390177	0.884798653	0.694585472	-0.406099813	0.511995412	0.722913992	0.623334829	0.311293247	0.563258139	0.244027187	0.563923923	0.768434358	1	0.000854141	0.573075233	0.773912443	0.478478322	0.666330862	0.497467591	0.706942291	0.281353151	0.800217793	0.857671048	-0.202099459	0.74900909	0.857671048	0.871808456	0.337824365	0.035173941	0.831601292	0.509226362	0.380917399	0.780700358	-0.086409296	0.93892333	0.453601185	0.15880302	0.328592511	0.260100823	1	0.654058011	0.276817845
1564660_at	|LOC100131864	3.47E-20	0.868060635	0.491439098	0.233959385	0.870036018	0.749577227	0.585389975	0.766577357	0.67804899	0.069420123	0.569548355	0.75353978	0.728003292	-0.008472098	0.822755786	0.282147716	0.529451244	0.768055543	1	0.949799034	0.270181947	0.708064321	0.821985409	0.875542351	0.552979685	0.607059096	0.239927627	0.901912949	0.696160353	0.770292385	0.475269087	0.696160353	0.916787988	0.533714202	0.205751652	-0.311353141	0.329855529	0.549543749	0.597487794	0.162699117	0.860326629	0.317193728	0.261616723	-0.045791011	0.520598872	1	0.664804779	0.039432312
233577_at	|AL137361	3.47E-20	0.716582704	0.572115935	-0.097515103	0.730479822	0.691530671	0.683114617	0.688761605	0.896333405	-0.506177353	0.605341078	0.75895341	0.746540595	0.628886021	0.536982792	0.28974724	0.557094112	0.732747763	1	0.903333952	0.211872391	0.878419201	0.457287206	0.778423136	0.555497144	0.607313496	-0.305130316	0.535601837	0.875801033	-0.205164671	0.849345131	0.875801033	0.900293603	0.598615826	0.108989042	0.961919487	-0.129742426	0.863716405	0.859455574	-0.157623137	0.899916153	0.915403621	0.294340311	0.180061142	0.476702853	1	0.887048804	0.752044511
237178_at	|LOC100508528	3.49E-20	0.436169554	0.546380601	0.153176884	0.582118506	0.734862556	0.215641668	0.967111316	0.863797126	0.292568421	0.563214839	0.928834771	0.691377156	0.354369337	0.687766239	0.569304595	0.400964452	0.725173059	-1	0.891511195	0.643861647	0.889092994	0.423082816	0.909376207	0.558594505	0.541717397	0.466639054	0.613546428	0.821249834	-0.927591556	0.485527986	0.821249834	0.846622153	0.437217529	-0.690122984	0.518249622	0.323316445	0.571045106	0.86440343	0.116814772	0.829108706	0.049595591	0.345440075	-0.531430442	0.309543237	-1	0.842644289	0.326312367
1561917_at	|BI598440	3.50E-20	0.74419747	0.387509887	-0.121513422	0.754656368	0.782392934	0.642596905	0.967378449	0.900859994	-0.355474095	0.547340385	0.500579065	0.71117537	0.1470666	0.834647502	0.37163512	-0.072625147	0.697351183	1	0.899184706	0.659587813	0.713516975	0.790903139	0.828991442	0.540892217	0.634699053	-0.225851399	0.753123568	0.746507519	0.738749309	0.274187329	0.746507519	0.933865726	0.380805147	0.485119683	0.78864288	0.595186364	0.574002582	0.89328378	-0.030920594	0.858505357	0.884951636	0.200704909	0.123320771	-0.080846548	-1	0.761086554	0.545187168
1557897_at	|BC043355	3.59E-20	0.859499928	0.408297626	-0.033370591	0.897222737	0.777188676	0.553951122	0.718514898	0.718258074	-0.40847285	0.636202532	0.797671108	0.52744667	0.635378354	0.875544048	0.43447957	0.096484792	0.80007612	-1	0.153875383	0.820701335	0.881347447	0.789302163	0.867897157	0.608156282	0.751746289	0.166777085	0.760014115	0.799406273	0.595146995	0.742058346	0.799406273	0.941870194	0.054632441	-0.069000697	0.589399271	0.425360381	0.698681364	0.883566759	0.273917843	0.926050876	0.830555752	-0.007976227	0.255720397	0.068242645	1	0.790982975	0.037160136
243741_at	|AW665484	3.60E-20	0.493699734	0.612896608	0.425336284	0.474008725	0.592655283	0.822110617	0.929577444	0.846622886	0.018926042	0.61778873	0.43884826	0.761537308	0.070885145	0.81332871	0.449963059	0.475078706	0.764045615	1	0.956846054	0.469970802	0.815186889	0.696171066	0.881854802	0.581899163	0.781687319	-0.234492315	0.58251947	0.946018398	0.936898029	0.522088215	0.946018398	0.923347002	-0.008549152	-0.095740391	0.804481696	-0.322855745	0.243873472	0.752496701	0.2739907	0.869662028	0.74620646	0.351432502	0.086840025	-0.135658871	-1	0.908903816	0.299286743
237406_at	|NEK6	3.63E-20	0.71244602	0.607250044	0.646883241	0.637907073	0.164205109	0.801286217	0.535638621	0.829701259	0.683149438	0.626798855	0.835453558	0.643385462	0.251037901	0.399418209	0.343487346	0.159354625	0.699360454	1	0.728689491	0.847117434	0.887125883	0.588469322	0.703971454	0.638894998	0.174722534	-0.158206181	0.887817833	0.962677618	0.665899852	0.314340121	0.962677618	0.86367674	0.837501914	0.307472514	0.717289877	0.154911882	0.720188742	0.650241389	0.773997045	0.828672411	0.796827822	0.267067614	0.175171158	0.071090857	1	0.448657771	0.194337419
221199_at	|GFRA4	3.65E-20	0.916255698	0.443801058	-0.011448683	0.892319727	0.729887836	-0.059913802	0.425112472	0.850216308	-0.434612919	0.630969793	0.838228143	0.588666327	0.608803991	0.800999302	0.267418324	0.311404128	0.677348206	1	0.944019772	0.594898276	0.733189513	0.167917944	0.645136855	0.600542306	0.344212723	0.11581043	0.810526739	0.486655371	0.474458366	0.33358465	0.486655371	0.919113874	0.271167992	-0.086137459	0.940232506	0.28685742	0.689204252	0.823118426	-0.092867957	0.912469364	0.465047115	0.155565719	0.018512091	0.750269937	-1	0.862783803	0.535120963
207648_at	|DRP2	3.75E-20	0.740078069	0.624759734	0.141443991	0.666890592	0.729721138	0.374547456	0.962613896	0.57598231	0.14935908	0.420545787	0.455708691	0.656817638	0.471919599	0.779338461	0.391326165	0.238410935	0.667399072	1	0.12057617	0.601711256	0.789680082	0.400788006	0.69311961	0.345845783	0.438550245	0.390943947	0.537807663	0.790422926	0.470624882	0.486356128	0.790422926	0.957523828	-0.18744125	0.133022873	0.883618463	-0.024198229	0.433153797	0.756134778	0.100887212	0.873868963	0.657668979	0.312012539	0.267887768	0.718691431	0	0.642116189	-0.320184146
1555100_at	|APLF	3.78E-20	0.848107166	0.439761691	0.567205136	0.850206954	0.669236038	0.337607944	0.981312574	0.58403861	0.194583669	0.534712851	0.523079313	0.64027025	0.572513397	0.50524742	0.447446696	0.42456338	0.803243661	1	0.936014296	-0.011712264	0.638116731	0.713142844	0.842544692	0.5205299	0.693937094	0.063047764	0.844708417	-0.097465845	0.560062226	0.765085955	-0.097465845	0.746060192	0.685190563	0.107294896	0.856363519	0.134277465	0.560816395	0.876703433	0.643795841	0.927837871	0.843460396	-0.028305829	0.346712367	0.415991407	-1	0.792092544	0.636502363
241138_at	|AI082569	3.78E-20	0.522373042	0.587076796	0.367839216	0.762680044	0.730925108	0.357819734	0.898958429	0.651755215	-0.295875011	0.635445111	0.79432759	0.73148084	0.638841848	0.799040277	-0.191764561	0.467478197	0.768770547	1	0.971303547	0.272003001	0.804034376	0.467031106	0.869285386	0.601490917	0.604592246	0.39892727	0.81495577	0.906658342	0.396219181	0.701222706	0.906658342	0.65688763	0.296547103	-0.086287758	0.910733835	0.102915124	0.355169899	0.811148049	0.782743185	0.225432135	0.603452728	0.176088921	-0.154103046	0.71335779	-1	0.758772094	0.344036758
208402_at	|IL17A	3.80E-20	0.908068521	0.475305873	0.505914082	0.938411017	0.705580225	0.553937186	0.94542853	0.436407375	-0.524834758	0.533073298	0.698839581	0.693843827	0.33667694	0.614345138	0.39431217	0.469547935	0.79215133	-1	0.937701052	0.554232793	0.768793313	0.703496872	0.855898405	0.500997669	0.840750704	0.094902182	0.816468335	0.774898693	0.277721422	0.628725522	0.774898693	0.880454877	0.747360169	0.286747121	0.958772065	0.821377542	0.841843662	0.71091839	-0.221508472	0.885089457	0.399605298	0.271486083	0.043925111	0.435695272	0	0.77558242	0.579992405
207404_s_at	|HTR1E	3.81E-20	0.589044525	0.638152974	0.492482589	0.569306697	0.708491347	0.585807103	0.985338997	0.392915982	0.712665127	0.619662838	0.948942356	0.73659147	0.650764062	0.340752348	0.402923035	0.483678177	0.672787622	1	0.966879944	0.353407424	0.836414056	0.565107082	0.863002503	0.558255594	0.665750188	0.268734365	0.719166318	0.064518172	-0.857925023	0.864150859	0.064518172	0.967344993	0.307369622	-0.719073442	0.951009506	0.946529828	0.51386454	0.838477148	-0.387014999	0.97696801	0.6703442	0.181437657	0.115120582	0.617713965	-1	0.800177742	0.745020804
1561169_at	|LOC727818	3.89E-20	0.727415576	0.655571839	0.145122082	0.705047161	0.798871507	0.50882896	0.815905153	0.603120762	-0.682175802	0.494799157	0.441787861	0.734524668	0.514084411	0.357929055	0.520056911	0.456145421	0.739557599	-1	0.908476756	0.103834343	0.813929564	0.503867836	0.896045279	0.508023363	0.624058994	-0.053809959	0.619092567	0.983337793	0.556517061	0.669752254	0.983337793	0.967004985	0.25909892	-0.768276075	0.934393074	0.22689191	0.840416133	0.769748962	0.090564114	0.915604509	0.431119786	0.256231389	-0.416664417	0.259667173	1	0.775200077	0.500856796
237827_at	|AI125404	3.92E-20	0.659496884	0.041018169	0.055039304	0.663578709	0.772691438	0.64126496	0.916623524	0.70394081	0.888158477	0.631866811	0.639467997	0.73025743	0.298681237	0.826451527	0.331306587	0.328133573	0.741946817	1	0.462201445	0.668184895	0.650778506	0.681292472	0.851751161	0.573821528	0.650118219	0.185298577	0.788344039	0.811036959	-0.543428021	0.535104257	0.811036959	0.962584845	0.183409075	-0.215123173	0.525793224	-0.058586951	0.63212332	0.799934521	0.131601633	0.870818761	0.14292999	0.363899615	0.160480443	-0.402977245	1	0.639063487	-0.11527875
1557297_at	|BC036204	4.00E-20	0.743847738	0.560322884	0.381897723	0.71425884	0.758195232	0.666460772	0.973734583	0.685098583	-0.32528591	0.362997965	0.694236316	0.428168154	0.399270282	0.668479391	0.425119644	0.42698649	0.759457572	1	0.560524124	0.098750011	0.68523757	0.614778075	0.907844821	0.393587901	0.308875986	0.334619788	0.695439115	0.891720263	0.738749309	0.745467091	0.891720263	0.884476447	0.464369656	-0.045061127	0.491089696	0.526676282	0.343002992	0.655956296	0.476967056	0.614730633	0.761200064	0.160049019	-0.208460432	0.095622555	1	0.610508201	0.602913126
220025_at	|TBR1	4.02E-20	0.902398004	0.426407204	0.362225414	0.865917705	0.73808559	0.681811237	0.871022443	0.460530482	0.928571286	0.593827541	0.883884407	0.688631949	0.471910751	0.765355515	0.41799255	0.251305589	0.70327772	-1	-0.523175577	0.55930207	0.814967077	0.680249682	0.777750609	0.597784873	0.578299499	0.286263624	0.862957247	0.352292912	0.405531588	0.588155162	0.352292912	0.871363001	0.188970985	-0.118702719	0.805841991	-0.359317323	0.653082465	0.390460309	-0.041948749	0.868584205	0.673459427	0.125956659	-0.371784691	0.38496192	1	0.712558211	0.664485749
240403_at	|AI807669	4.08E-20	0.888305561	0.568215831	0.096030654	0.813417624	0.709036192	0.563776154	0.662255967	0.815327503	-0.214399612	0.638029542	0.745421581	0.825517411	0.511756765	0.718246183	0.474615006	0.52161055	0.735779382	1	0.921994443	0.385359181	0.855248628	0.335798918	0.895316884	0.584980043	0.722181057	-0.350265573	0.846899359	-0.808465497	-0.579056917	0.419631121	-0.808465497	0.899705657	-0.048967283	0.434501899	0.931141382	0.635107857	0.68841873	0.86872616	-0.348911559	0.894039105	0.725793093	0.104710249	0.097296517	-0.03621363	1	0.821678063	0.690509138
1556835_s_at	|BC042986	4.11E-20	0.463368023	0.51984984	0.412632629	0.750470344	0.601212273	0.81167328	0.954301655	0.810239956	-0.143620611	0.658867487	0.685975572	0.486409582	0.641518045	0.663628098	0.501703483	0.17635262	0.807659745	1	0.405075993	0.508251523	0.68979684	0.7998928	0.886464578	0.615071138	0.581252879	0.561980196	0.758057816	0.159641308	-0.382694248	0.502576187	0.159641308	0.889234562	0.768560063	-0.147816397	0.953385842	-0.35883757	0.497978112	0.80720931	-0.141919164	0.896310369	0.399638443	-0.174664619	0.272526345	0.771174326	-1	0.86067313	0.817722436
237500_at	|AI939518	4.14E-20	0.48034175	0.435663966	-0.103354064	0.494154749	0.769435469	0.523400832	0.458001043	0.818429504	-0.541878988	0.627542392	0.873329725	0.589392476	0.420330152	0.771878853	0.53072556	0.255028502	0.795654046	1	0.851020402	0.629825879	0.833625158	0.448021478	0.758118318	0.620093675	0.428329418	-0.137151702	0.772093468	0.818095799	0.299802565	0.492128284	0.818095799	0.925542346	-0.003237145	-0.135144018	0.981044593	0.551941903	0.624373074	0.764038468	0.147357631	0.85120276	0.493152092	0.18538183	0.33123834	0.064174808	-1	0.798274337	0.585577346
1563540_at	|AL833162	4.17E-20	0.771395654	0.579620704	0.082345312	0.837097336	0.735043021	0.579534345	0.894791795	0.683762959	-0.742080244	0.658507054	0.706679365	0.74035043	0.105412225	0.447386578	0.628128305	0.481416563	0.805220469	-1	0.523512755	0.167719833	0.424073249	0.733458246	0.781749881	0.606648536	0.577060291	-0.123961056	0.702477036	0.956484267	0.19548682	0.724498474	0.956484267	0.909039117	0.474606207	0.008702396	0.983988849	0.150430411	0.658180203	0.849684928	-0.171949099	0.932615733	0.684451711	0.165776554	0.348679536	0.455242137	1	0.743378228	0.707860868
1554050_at	|SMPDL3B	4.18E-20	0.554675076	0.21884547	0.093230298	0.450576247	0.711865682	0.612404247	0.471898731	0.902285237	-0.590839608	0.473788925	0.800351301	0.748699703	0.379939731	0.859499923	0.517862686	0.299191065	0.795771332	0	0.794163577	0.619765563	0.793454847	0.613088976	0.80346989	0.428305025	0.574929655	-0.007638465	0.602985942	0.677960574	0.501674065	0.276553622	0.677960574	0.947654262	0.375275259	0.246671027	0.979590901	0.324183429	0.722252274	0.859583123	-0.416213459	0.890836824	0.49490413	0.364005637	0.389193175	0.053802592	-1	0.850686237	-0.018415184
237811_at	|BE671576	4.24E-20	0.653765213	0.493923679	0.366381243	0.636229732	0.737248107	0.522285971	0.97793309	0.496417659	0.030905901	0.345748907	0.658620456	0.53192788	0.438804884	0.527806132	0.248104466	0.179400786	0.70801173	1	0.839377057	0.429437608	0.811452736	0.553597273	0.769478998	0.307962911	0.277525976	0.084760944	0.775590212	0.124126642	0.455625676	0.630408472	0.124126642	0.880314033	-0.198152223	-0.232139695	-0.048702281	0.703275599	0.589413278	0.502627229	0.729781347	0.905238026	0.518266235	0.372350488	0.084898419	0.650613527	-1	0.744230883	0.482919819
216776_at	|AK025206	4.40E-20	0.654710033	0.438545866	0.245600289	0.667808693	0.748932431	0.267784084	0.924636933	0.835986187	-0.604881154	0.41310985	0.833529384	0.592130534	0.777102688	0.604087699	0.419878983	0.463370654	0.764900903	1	0.723245364	0.367465954	0.722164417	0.882729883	0.868509685	0.44401266	0.656049605	0.65906429	0.70619571	0.861702646	0.380882494	0.097505383	0.861702646	0.634762831	0.501509531	-0.080103896	0.89692443	-0.514500267	0.74976105	0.797218292	0.157982335	0.898117492	0.343872876	0.112810001	-0.28277217	0.242216175	1	0.772959864	0.475419405
207184_at	|SLC6A13	4.43E-20	0.833824326	-0.231015957	-0.129854308	0.812467719	0.62793017	0.742191895	0.84721737	0.885583039	0.740849025	0.66833585	0.70394735	0.713356092	0.33000256	0.791156179	0.58315935	-0.41859614	0.671793548	1	0.954824668	0.155816029	0.822474878	0.751374665	0.56936425	0.634099404	0.741937058	-0.421395219	0.577061936	0.800480502	0.372337932	0.062035651	0.800480502	0.939815228	0.636767526	0.173903465	0.993570132	-0.421152354	0.557095804	0.379038522	0.353595712	0.90540457	0.633706582	0.342932152	0.211659963	0.015013324	0	0.874077527	-0.204932112
1569776_at	|LOC100287556	4.48E-20	0.845327987	0.629957456	-0.011997889	0.873463974	0.733335544	0.64673142	0.767235021	0.789802449	0.410522989	0.668715203	0.741678113	0.613987476	0.132266977	0.502085565	0.352182138	0.213255893	0.752828973	1	-0.195156995	0.642422617	0.859284867	0.797402268	0.583817627	0.602502013	0.834297822	0.119516429	0.852930515	0.208466924	-0.481051089	0.578454531	0.208466924	0.836451809	0.359035316	0.182695693	0.919681169	0.51358962	0.906685879	0.881718933	-0.433832531	0.851739359	0.75937693	0.112472004	-0.216518473	0.398457779	1	0.84620548	0.70258849
1552887_at	|C10orf27	4.49E-20	0.531344829	0.345434943	0.495276782	0.234616675	0.660407304	0.725162666	0.996671659	0.782250809	0.547408936	0.49382143	0.74972539	0.688734844	0.516110196	0.79166967	0.19999966	0.133865745	0.724730398	1	0.834923094	0.239775365	0.732892161	0.756398466	0.832547747	0.495389877	0.560065065	-0.181818145	0.782770345	0.843027806	0.471340804	0.408087261	0.843027806	0.946069773	-0.037543545	0.30583139	0.584867984	0.057455985	0.488426096	0.809547982	0.868239353	0.896645503	-0.069196901	0.098605711	0.427603637	0.75634358	1	0.680036047	0.037049232
1562130_at	|IQCA1	4.49E-20	0.774929219	0.441597759	0.392231156	0.746261006	0.788128863	0.599198774	0.859123638	0.639596022	-0.500052316	0.461432527	0.763821574	0.794656655	0.284303575	0.839513987	0.261119766	0.411847839	0.744488112	1	0.859117367	0.367079267	0.783609252	0.747097973	0.730478024	0.38925317	0.579607448	0.653103623	0.696685627	0.791083696	-0.334265599	0.36785129	0.791083696	0.947242163	0.537701557	0.302342857	0.992913253	0.193839047	0.343859289	0.907487278	0.26662519	0.820961489	0.856249161	0.177758135	0.00849818	0.702112283	-1	0.392921714	-0.133698828
239061_at	|TPRXL	4.54E-20	0.684705784	0.742049009	0.246848756	0.710162918	0.710224175	-0.189939045	0.846561022	0.578824661	0.154575881	0.477415981	0.881881062	0.70507737	0.376121541	0.794125353	0.457675264	0.398621932	0.764203001	-1	0.371602483	0.762701436	0.805596167	0.861991652	0.845408846	0.447892465	0.756122429	0.576313123	0.687886081	0.624779037	0.380587623	0.269719933	0.624779037	0.922954329	0.608042235	0.111744707	0.003354458	0.428647374	0.733133036	0.681427111	-0.479134731	0.941850225	-0.124363824	0.140488926	0.071336101	0.246901324	1	0.72555814	0.742827885
236759_at	|AW295250	4.72E-20	0.882062	0.582764052	0.622054508	0.84849345	0.790232572	0.505405085	0.867121631	0.7593442	-0.281537272	0.690575193	0.25213705	0.645989549	0.045920539	0.663143136	0.022407049	0.471395258	0.810187426	1	0.868291266	0.450717575	0.735583747	0.40610615	0.853718015	0.626052453	0.729034071	0.320500789	0.758764507	0.850512361	-0.304573318	0.507855471	0.850512361	0.869633341	0.146541645	0.565754243	0.919882192	0.721912135	-0.047617148	0.826168458	0.753671756	0.855586973	0.735051108	0.175851781	0.546368077	-0.461935881	1	0.619671089	-0.195089634
233129_at	|AU147917	4.79E-20	0.911180889	0.564785183	0.344664683	0.902282916	0.801041667	0.830720682	0.997443539	0.421537626	0.62242996	0.587203461	0.573455113	0.694896511	0.20210998	0.811711367	0.286541106	0.428878603	0.74134452	1	0.911660489	0.761500468	0.860711337	0.771878804	0.190681149	0.628857048	0.620940719	0.041241034	0.700955884	0.892873679	0.502673749	0.048029854	0.892873679	0.805226362	0.485349396	0.411072691	0.365320727	0.186279582	0.68375596	0.434619682	0.262544005	0.154943616	0.46756518	0.150516325	0.008358473	0.173445019	-1	0.658901293	0.146526617
204230_s_at	|SLC17A7	4.79E-20	0.619002308	0.588255713	-0.10266739	0.702643558	0.716503644	0.247145944	0.44517139	0.601176271	0.919848458	0.474856832	0.759569861	0.085328044	0.700983125	0.598367056	0.353133071	0.367964605	0.764977378	-1	0.854789092	0.649633667	0.881531678	0.605599043	0.694260292	0.444027055	0.580457988	0.007675763	0.78789786	0.939633444	0.500051293	0.762392956	0.939633444	0.909285846	0.492621739	-0.419180608	0.839783078	-0.694080272	0.582975215	0.81200511	-0.068927096	0.89827352	0.643834596	0.002747202	0.004541361	0.493219603	1	0.705388511	-0.051868117
1569882_at	|NCRNA00119	4.81E-20	0.579728778	0.505344421	0.389542051	0.846442072	0.763890357	0.822717225	0.979771311	0.849595302	0.081176544	0.511053687	0.868397039	0.736452583	0.606856745	0.378619738	0.220513194	0.516342382	0.766023098	-1	0.96041939	0.447023771	0.820408766	0.585050423	0.848482284	0.479050999	0.584600479	0.130362425	0.594390874	0.458129198	-0.306061956	0.262701609	0.458129198	0.943322182	0.432182212	-0.043080552	0.875171422	0.606424445	0.815081895	0.739765342	-0.115881799	0.883440862	0.794137471	0.137414246	0.06545138	0.292380333	1	0.677789246	0.367608199
1565697_at	|AK021856	4.84E-20	0.441469738	0.48811271	0.646002392	0.570048512	0.616320103	0.48367007	0.916114173	0.772371269	-0.655695674	0.573817859	0.547552227	0.718997868	0.255707003	0.754364225	0.55632017	0.09187592	0.840893534	-1	-0.739526861	0.437596398	0.771244821	0.406640688	0.841187438	0.533909154	0.588140027	0.387994199	0.715258556	0.908265619	0.547116405	0.073448393	0.908265619	0.95856502	0.310280034	-0.197733543	0.959583383	0.489848242	0.676878727	0.810858102	-0.008233912	0.891933388	0.434816956	0.21178005	0.163715627	0.26534892	1	0.770353611	0.288373641
1561618_at	|BC033566	4.89E-20	0.755029711	0.436595241	0.070765198	0.644663202	0.759469654	0.817049992	0.029309402	0.722152938	0.9589227	0.462168656	0.654108599	0.739341093	0.641968236	0.543264922	0.32444887	0.547537685	0.622101828	-1	0.352642987	0.465299937	0.951975044	0.03870706	0.937709108	0.483204541	0.670500807	0.135292641	0.681520264	0.918620402	0.746311005	0.573910053	0.918620402	0.811780693	0.43346923	0.091606214	0.848091262	0.310781307	0.280879327	0.824434596	-0.236823266	0.935910318	0.899427718	0.068422091	-0.03596216	0.060518682	1	0.669832859	0.673020171
1561571_at	|LOC730139	4.91E-20	-0.015389868	0.377439434	0.407689244	0.767944586	0.716578108	0.354636402	0.464626148	0.399445756	-0.062730109	0.252498653	0.347640448	0.606034455	0.584226883	0.560021373	0.37900388	0.362848163	0.76028703	1	0.898335889	0.151053558	0.826635236	0.817187749	0.766755801	0.298156685	0.191019643	0.537388358	0.74134955	0.90286488	0.490263987	0.689498676	0.90286488	0.805101458	0.586801823	0.385583384	0.647537478	-0.018512532	0.813090439	0.357283274	0.080807827	0.945813607	0.806333028	0.074930401	0.377567643	0.656434135	1	0.700667243	0.265628792
1558705_at	|ATOH8	4.97E-20	0.840116825	0.45826756	0.140560118	0.839649666	0.778941502	0.367233194	0.943861467	0.683213689	-0.107721253	0.673598803	0.660476409	0.528213261	0.368508406	0.761540754	0.514021734	0.122584911	0.766361469	1	0.931721412	0.594781194	0.813112583	0.851158759	0.808589486	0.628262181	0.714252506	-0.713623703	0.809630737	0.922649221	0.613174579	-0.281427119	0.922649221	0.964364848	0.175234828	0.053478945	0.970323091	0.057076819	0.62898701	0.713896676	0.169572397	0.896744813	0.513453708	0.186995261	0.205773741	0.687686895	-1	0.446770124	-0.026613681
220806_x_at	|GNG13	4.99E-20	0.905757707	0.508485611	0.16938493	0.817913959	0.745407278	0.732080798	0.921290904	0.718940266	0.805966171	0.340822893	0.825457392	0.654763927	0.353969334	0.671689029	0.438377889	0.318123292	0.623538648	1	0.93492687	0.216575883	0.314012126	0.219866582	0.762592094	0.275287325	0.686162159	-0.220281113	0.450310678	0.597265879	0.6286153	0.766085315	0.597265879	0.792894258	0.299122482	-0.147432876	0.971944607	0.436463357	0.733099738	0.392567283	0.558578431	0.834805501	0.352386904	0.310856655	0.169830535	0.416810432	1	0.177685366	0.737629707
233951_at	|AK022266	5.03E-20	0.765068151	0.551001335	0.170928127	0.900936468	0.794534271	0.430448983	0.996721672	0.694274837	-0.409938149	0.629112502	0.695562229	0.837687808	0.198262884	-0.266964235	0.33754946	0.658682127	0.695245592	1	0.900763926	0.245952023	0.898093635	-0.091228405	0.864862669	0.566440041	0.589313603	0.212551106	0.198061634	-0.106611532	-0.646729647	0.642310581	-0.106611532	0.922104972	0.396833815	0.507408906	0.90973607	-0.060400793	0.922643986	0.831928142	-0.466603604	0.799366191	0.506134728	0.450888898	0.389421911	0.616133638	-1	0.833359523	0.515960048
241430_at	|C2orf51	5.12E-20	0.885186999	0.283138282	0.026670444	0.870976951	0.731883296	0.354025494	0.795113514	0.838809227	0.953261084	0.679530716	0.562154701	0.671737726	0.277957309	0.765823199	0.320617471	0.296506413	0.654550578	1	0.951899933	0.438359703	0.80775128	0.822414083	0.735748879	0.623192701	0.238728422	0.353119004	0.894091028	0.213264553	0.519620802	-0.506064995	0.213264553	0.919486597	-0.140629937	0.356029273	0.859635214	0.105751681	0.426287779	0.875150744	0.857694804	0.95047296	0.676399037	0.092663436	0.199393584	0.288980911	1	0.857755123	-0.029373956
1570410_at	|CYGB	5.20E-20	0.719662915	0.560162219	0.525208792	0.629633499	0.661094228	0.64023209	0.864226925	0.526608428	-0.435532721	0.403350389	0.183291538	0.689715081	0.569313141	0.678507901	0.23814819	0.502730301	0.754805007	1	0.815001555	0.265547894	0.790691282	0.816577798	0.710915348	0.367716696	0.500535666	-0.514726667	0.760703176	0.920797949	0.506845166	0.410252712	0.920797949	0.781769923	0.209049709	-0.168751399	0.946025896	0.423608918	0.420259901	0.758817361	-0.714747868	0.926491484	0.720673476	0.205173186	0.250349178	0.424805213	1	0.666884908	0.47630496
243485_at	|AA968471	5.20E-20	0.926872241	0.540967548	0.273663766	0.966998329	0.767670176	0.498759265	0.783053471	0.776835951	0.337106223	0.611738182	0.551772824	0.627754401	0.069344981	0.659850044	0.28956043	0.575083003	0.714572444	1	0.895286204	0.655061428	0.778938488	0.707206891	0.911528398	0.564857045	0.806546761	0.264806405	0.965722064	0.912261821	0.139523577	0.138035025	0.912261821	0.900952823	0.551353038	-0.439584182	0.858594786	0.81406439	0.642337569	0.697168071	-0.887603399	0.911394397	0.868576624	0.121283138	-0.005366945	0.34136896	-1	0.796745089	0.654036727
1557665_at	|AU156962	5.25E-20	0.776436517	0.391121355	0.422970797	0.746809798	0.807159346	0.641992396	0.951426154	0.822603807	-0.52211699	0.477773205	0.560325102	0.518392704	0.494050907	0.610410146	0.121905697	0.264176399	0.678845858	1	0.233814633	0.294264095	0.709671615	0.612341529	0.220694883	0.415914022	0.440859378	0.24646755	0.533229393	0.827993461	0.608079431	-0.147865321	0.827993461	0.928379083	0.318137633	-0.552511035	0.886578455	-0.142167614	0.279905186	0.613822091	0.789662906	0.783745144	0.804957008	0.144587007	-0.239053563	0.487862062	-1	0.837157657	0.444627613
1555651_at	|OR10A5	5.27E-20	0.61639013	0.545765398	0.108020942	0.678799996	0.80073752	0.709122234	0.854082481	0.79654558	-0.393706017	0.736944633	0.930854222	0.553278646	0.330403746	0.732314758	0.664207645	0.319830418	0.751005473	0	0.536027745	0.477305262	0.854515177	0.750523298	0.755531209	0.669853935	0.711251707	0.30641287	0.84490687	0.576695592	-0.471019413	0.150842799	0.576695592	0.954177438	0.082445552	0.47292883	0.88054409	0.353736674	0.347176806	0.917156099	-0.079701786	0.917577286	0.852173033	0.225792891	0.511670399	-0.386410822	1	0.83975302	0.646152002
234550_at	|AL117528	5.37E-20	0.941583949	0.413788944	0.209161154	0.619856973	0.775362331	0.697072283	0.997039069	0.35122915	-0.372224958	0.49695898	0.584265997	0.671377122	0.505288015	0.511077423	0.377966193	0.682888266	0.732764554	-1	0.71934158	0.626143739	0.640826885	0.770725551	0.886349666	0.465744483	0.539846587	0.292239715	0.791466433	0.781512506	0	0.103570938	0.781512506	0.910125184	0.477592183	0.448837342	0.940804386	-0.601501583	0.501231379	0.833045319	-0.222558177	0.886468277	0.760321142	0.08221421	-0.0511022	0.299882411	1	0.5653772	0.894689957
244157_x_at	|BF514597	5.40E-20	0.551349902	0.480654177	0.597590351	0.46780001	0.754147671	0.040046969	0.941930756	0.890398168	-0.435386726	0.615372035	0.64058735	0.685420851	0.646962407	0.814607233	0.605889842	0.098901311	0.842381765	1	0.86299562	0.328757364	0.786945193	0.691009214	0.666590848	0.595206768	0.51188912	-0.180802366	0.715356606	0.870374507	-0.310198579	0.61505774	0.870374507	0.967499066	0.150083388	0.066074631	0.83794363	0.603114411	0.393282042	0.677776615	0.277012323	0.871060567	0.221425351	0.376433415	0.294905114	0.226310133	-1	0.815079521	-0.191305932
214518_at	|PDHA2	5.43E-20	0.792669441	0.520497615	0.652387525	0.86697406	0.519485046	0.752111507	0.869825739	0.785441511	0.955084121	0.498544798	0.435408661	0.428741795	0.487864448	0.799936254	0.087625908	0.129179172	0.532964321	1	0.933987915	0.414235759	0.810340704	0.553359226	0.380580326	0.42598123	0.727980849	-0.126056877	0.802952618	0.906904152	0.482836856	0.570502035	0.906904152	0.874464635	0.542368569	-0.41033713	0.376622328	0.542004729	0.578064646	0.779841345	0.875408088	0.907932365	0.759767094	0.194619325	-0.034464752	-0.185326161	1	0.698955049	0.648539691
1555377_at	|OR4D2	5.74E-20	0.498138113	0.464120948	-0.191554451	0.546956333	0.767362264	0.510704258	0.812171796	0.816250694	-0.386525824	0.714872194	0.958599439	0.667778479	0.430965133	0.738063889	0.470820501	0.171397014	0.729749124	0	0.932597651	0.398804197	0.801722531	0.260281394	0.739075622	0.653244926	0.753034079	-0.141169508	0.67982682	0.860236134	-0.381905523	0.604034048	0.860236134	0.918471522	0.477023907	-0.087153112	0.79356321	0.494709904	0.616563763	0.813384311	0.122453117	0.95501953	0.532001252	0.361796935	-0.227927786	0.211748965	1	0.826839206	0.652009211
1552827_s_at	|SLC26A7	5.83E-20	0.810298	-0.041082143	0.274624284	0.662675077	0.714783259	0.54003749	0.989779071	0.611970773	-0.310360669	0.405673293	0.701407944	0.614406078	0.592128078	0.676136987	0.494399359	0.553835823	0.685604782	1	0.582428827	0.393444627	0.679186943	0.584622693	0.912754087	0.434044972	-0.008399876	0.507417743	0.740190193	0.746472416	-0.494489965	0.650133806	0.746472416	0.921194906	0.119417819	-0.092592378	0.727948232	0.93515355	0.643658514	0.544517718	0.648347174	0.905409	0.799021536	0.030461301	0.164144685	0.00396899	-1	0.835275096	0.654443594
1563115_at	|BC039673	5.87E-20	0.753863283	0.446451848	0.505464997	0.809313661	0.614450259	0.799098399	0.951282184	0.25341671	0.038693509	0.358658238	0.718545612	0.667246623	0.735845139	0.019736188	0.313293613	0.663635944	0.775368136	1	0.781653213	0.352337014	0.831550209	0.748705462	0.698309506	0.375886653	0.745651217	0.317364673	0.706496854	0.878466923	-0.363797732	0.51311828	0.878466923	0.854355861	0.109591289	-0.122720748	0.797936038	-0.137127437	0.75124551	0.686520306	-0.091268803	0.866382121	0.859325757	-0.130513231	-0.250847536	0.339844861	1	0.651914227	0.475939202
1560610_at	|BU565621	5.89E-20	0.770940729	0.466077865	0.123832389	0.845584379	0.661108749	0.752280704	0.462498549	0.667177223	-0.279088792	0.506199104	0.483150819	0.632754595	0.872374639	0.728698471	0.49250887	0.434153251	0.711585603	1	0.536218163	0.032514035	0.637639828	0.352950325	0.748906682	0.492246957	0.151049043	0.381835612	0.828688597	0.858955775	0.702546919	0.610095749	0.858955775	0.860411017	0.263216059	0.324065402	0.969686016	0.674272991	0.672145035	0.71087321	-0.168299498	0.951442479	0.759892958	0.172677485	0.344013022	0.201491321	1	0.754232135	0.564088147
242777_at	|AI457242	5.95E-20	0.758405155	0.538276963	0.097454475	0.768395581	0.786938144	0.8178242	0.997580853	0.863719716	-0.318339744	0.620829357	0.49422376	0.709664702	0.74623358	0.715782367	0.50987389	0.648348067	0.725187412	1	0.729638816	-0.078538083	0.90404903	0.677206846	0.866681939	0.597492555	0.532016866	-0.503076783	0.76726348	0.367487014	-0.822637857	0.481900105	0.367487014	0.924872761	0.491651585	-0.136381067	0.882146059	-0.223527509	0.841852859	0.67034858	0.138474187	0.940459758	0.913328217	-0.037898612	-0.111235133	0.775113291	-1	0.709022317	0.720815179
230236_at	|TDRG1	6.11E-20	0.796461602	0.555149807	-0.216744516	0.660533024	0.772813852	0.525052804	0.681900541	0.912048324	0.957918551	0.707034864	0.779572714	0.793362614	0.412461556	0.70236832	0.516883742	0.293896151	0.720096813	1	0.275069439	0.203475572	0.805478348	0.635792052	0.70803466	0.651932904	0.467613421	-0.152440846	0.635834734	0.666811597	0.481023427	0.824656014	0.666811597	0.954344253	0.209442704	-0.20034798	0.973797249	-0.004823323	0.511346946	0.746303015	0.333660651	0.873612457	0.709434531	0.005946624	-0.054946406	0.443022272	1	0.847828558	0.606791063
223928_s_at	|GUCA1C	6.21E-20	0.637581271	0.019756442	0.237002131	0.669475884	0.730135253	0.666445146	0.98863246	0.802724821	0.124612468	0.527280604	0.364090455	0.645113594	0.385004424	0.8381026	0.257135011	0.344685343	0.629579218	1	0.002806494	-0.157986223	0.94025732	0.367745429	0.810605863	0.510832151	0.069330943	0.197076355	0.745025773	0.796106427	0.476979151	0.638716966	0.796106427	0.933079863	0.286862088	-0.382481552	0.946919159	0.621131202	0.893085005	0.840294924	0.341515132	0.9329315	0.689721491	0.01617554	-0.296169829	0.412368169	-1	0.792750705	0.487241707
1563105_at	|BC040706	6.22E-20	0.853569979	0.42909912	0.120634018	0.84910511	0.717207521	0.558678694	0.8568912	0.821754768	-0.245150757	0.696006019	0.728817725	0.677663618	0.279323891	0.681421838	0.372321231	0.542943102	0.702957364	-1	0.959332789	0.235989256	0.843039234	0.541500303	0.845514023	0.622587892	0.507492937	-0.839800124	0.81617833	0.074498189	0.12703988	0.590268959	0.074498189	0.897227412	0.352978315	-0.234723361	0.921678053	0.694685482	0.854762182	0.870388478	-0.10689311	0.943960353	0.804271784	0.263027557	-0.189742217	0.379485382	-1	0.817271452	0.903610744
1566185_at	|AK092457	6.35E-20	0.664423117	0.473517643	-0.274274761	0.592332175	0.750419313	0.804206921	0.312459184	0.622575008	-0.60422605	0.612097737	0.852414927	0.541516977	0.138999341	0.848974218	0.135768816	0.131922549	0.731957426	1	0.48494389	0.382901363	0.812585775	0.801601293	0.823286806	0.582783092	0.506953589	-0.088115198	0.709889703	0.796090367	0.228474384	0.223665583	0.796090367	0.960539309	0.321667682	-0.522240551	0.606091217	0.510058927	0.319348039	0.816674238	-0.007395984	0.926521645	0.293820278	0.174370397	-0.157453918	-0.397487664	-1	0.892431171	0.76344089
242257_at	|AW298710	6.57E-20	0.90218069	0.671477388	0.227504414	0.823693113	0.731220445	0.700241657	0.925187593	0.689621401	-0.551834758	0.314617112	0.344925881	0.621859194	0.529155481	0.51090232	0.242053974	0.327995244	0.774134441	1	0.867683015	0.144011502	0.694938596	0.759332962	0.845957533	0.300998047	0.592728706	0.196777157	0.747626593	0.785858663	0.455625676	0.551572023	0.785858663	0.943286113	0.324791442	-0.234775922	0.937983441	-0.73904613	0.684857773	0.820750648	-0.134916511	0.928603131	0.722779109	0.239900078	-0.207431498	-0.126452828	1	0.606373849	0.548646207
217160_at	|TSPY1	6.68E-20	0.624558569	0.523840455	0.562611175	0.761515887	0.768429843	0.461248073	0.995181013	0.905893038	-0.387297471	0.694982641	0.815976241	0.793430149	0.471747622	0.567076028	0.307235816	0.273710088	0.735510149	1	0.907363775	0.660118877	0.887039532	0.619537256	0.184729365	0.67609497	0.488072843	-0.204022818	0.814253184	0.23455929	-0.513380906	-0.107289741	0.23455929	0.924568241	-0.032743566	0.166009718	0.900406551	0.917077331	0.606608061	0.824376325	0.369670569	0.658353987	0.6403872	0.145999818	0.121731361	0.717171118	0	0.902725032	0.416981163
1557739_at	|BC041905	6.70E-20	0.465023133	0.331357883	0.651603053	0.404585796	0.358527516	0.610639835	0.928926303	0.474403979	-0.066319792	0.281232641	0.208650123	0.490833049	0.127485208	0.480851182	0.36140814	0.254214777	0.650826021	1	0.706793959	0.451327195	0.830998794	0.562050952	0.673870605	0.19722547	0.459008811	0.3657847	0.463760309	0.958289632	0.035665853	-0.314697334	0.958289632	0.870871419	0.56157559	0.336352524	0.765012466	0.26251545	0.743105416	0.023750712	0.360364807	0.473883336	0.060928603	0.216718748	0.086721208	-0.032182757	1	0.39445796	0.205439373
1554117_at	|CCDC60	6.78E-20	0.672748715	0.499650641	-0.112925331	0.670643202	0.712090521	0.774650541	0.867561881	0.70572543	0.895915924	0.556575805	0.917679864	0.491345957	0.541468066	0.746996779	0.517608632	0.176930324	0.693174962	-1	0.939963863	0.242322787	0.763086789	0.403833259	-0.118131228	0.546827893	0.637357652	0.215053016	0.659461211	0.721486161	0.441405201	-0.131373181	0.721486161	0.899111155	0.172255658	0.259725329	0.787616588	0.076216211	0.501720419	0.860029003	0.061476491	0.875606205	0.614364163	0.148558483	0.288863055	0.377812451	1	0.729850784	0.679518831
240764_at	|AI821573	6.93E-20	0.308479245	0.443347826	0.091430796	0.567164496	0.740988786	0.395292139	0.918589689	0.851650624	-0.588658287	0.646069638	0.825147249	0.194056247	0.38407884	0.596321603	0.449170933	-0.011519931	0.758821716	-1	0.921530132	0.834031846	0.694226006	0.135886226	0.693935382	0.643335743	0.559216259	0.512258246	0.674619327	0.876137071	0.693410382	-0.087518795	0.876137071	0.84425114	0.328061752	0.17089221	0.995151905	-0.136414547	0.670390684	0.638637786	0.684042883	0.723892982	0.333955984	0.194340415	0.198004786	0.654144338	-1	0.844115267	0.307976064
1562078_at	|AK057515	6.99E-20	0.813220814	0.546351927	0.30674503	0.888646692	0.767318274	0.605537599	0.937831938	0.716707301	-0.02654352	0.558145932	0.788240146	0.646350605	0.697110756	0.598892484	0.352136768	0.330066387	0.782827432	-1	0.145969557	0.265947772	0.783647983	0.580529098	0.70527356	0.554354033	0.679726597	0.258443855	0.843875335	0.832114725	-0.225472488	0.708334965	0.832114725	0.941818976	0.501128536	0.415832549	0.959956699	0.33583167	0.526384868	0.911681451	-0.001553562	0.966895065	0.693754433	0.060987768	0.14852084	0.593235671	0	0.747408531	0.196662919
237948_at	|AA054629	7.10E-20	0.734711414	0.639840197	-0.004711564	0.738882832	0.725842415	0.684413406	0.864274399	0.867536455	-0.644323207	0.686864302	0.954516591	0.286631016	0.792670995	0.79888878	0.341679481	0.324321925	0.717491961	1	0.951174177	0.102311086	0.817202356	0.693825478	0.657476567	0.607866836	0.537738734	-0.118851704	0.650551332	0.953947023	0.19268112	0.263247967	0.953947023	0.81300202	0.23904681	-0.476505501	0.881513836	0.796783388	0.55615786	0.88554676	-0.064236227	0.938263954	0.85907804	0.264768705	0.321795148	0.388293064	1	0.699975147	0.465716603
207309_at	|NOS1	7.32E-20	0.780694671	0.509000723	0.021130734	0.770978494	0.706384083	0.614557259	0.814117687	0.731011681	-0.707504521	0.437876977	0.531616449	0.625200951	0.157327137	0.819860475	0.106329108	0.273356666	0.78401873	-1	0.371379797	0.483664287	0.749389684	0.626969883	0.791812286	0.384802956	0.658029104	-0.131920763	0.78547452	0.182650065	-0.509082476	0.313025073	0.182650065	0.923994943	0.236948744	0.254907082	-0.481131903	0.749402856	-0.000337447	0.859807213	0.039276753	0.658787282	0.470374179	0.42228169	-0.095629856	0.861875196	1	0.771659951	0.846383157
1561557_at	|LIPA	7.38E-20	0.766215865	0.540387591	-0.02540415	0.805806701	0.722082285	0.704072592	0.97006479	0.730910221	-0.742984926	0.630441229	0.536103996	0.758838339	0.363985192	0.515665879	0.439024017	0.512111513	0.7277566	1	0.588495799	0.299033321	0.639642935	0.575958739	0.876070992	0.629000662	0.461791045	0.331355795	0.667980372	-0.20228006	-0.33450109	0.439437793	-0.20228006	0.846010861	-0.001222883	0.337244571	0.647858555	-0.604510011	0.623118138	0.820711254	0.105909211	0.873783121	0.279961609	0.12889703	0.175768779	0.412413065	-1	0.80408792	0.274533796
239097_at	|C9orf4	7.39E-20	0.822556115	0.57020014	0.150990557	0.813381486	0.832334539	0.76202326	0.548058456	0.535156617	0.020247398	0.517947527	0.731247716	0.792330942	0.870309954	0.762740745	0.253671538	0.440734733	0.825666078	1	0.47376203	0.681000451	0.826591954	0.848080029	0.745643877	0.51903007	0.588343877	0.1012958	0.794617293	0.855463886	0.816530139	0.221999186	0.855463886	0.926925263	0.123851024	0.317227536	0.56838217	0.547712814	0.735994485	0.829052425	0.073488952	0.933490144	0.880277142	-0.11339541	0.124483	0.334358377	-1	0.596244618	-0.36433706
1565562_at	|MAGIX	7.48E-20	0.845485904	0.504549056	0.570459221	0.836824113	0.72070059	0.359473477	0.998769441	0.859688271	-0.304484883	0.638401375	0.744159431	0.761960068	0.75763091	0.76666816	0.58163431	0.186166389	0.73600036	1	0.749978174	0.423088601	0.738892229	0.716475477	0.211593505	0.626296494	0.626017364	-0.26867379	0.752637983	0.973139738	0.708926319	0.396027614	0.973139738	0.935204453	0.564791108	-0.0189587	0.978141432	0.497766438	0.338047177	0.872381325	0.274088882	0.75560914	0.406032907	0.379167397	0.262757754	0.209118981	-1	0.850838929	0.028935428
1566937_at	|AK000016	7.62E-20	0.734808363	0.589952572	0.155338925	0.847206663	0.736273847	0.747349278	0.77278514	0.741298711	0.25368028	0.647668895	0.578485668	0.14818543	0.771762855	0.712356218	0.43792968	0.414188116	0.710823751	1	0.75668796	0.042224485	0.753014923	0.458268555	0.80171111	0.619763755	0.368187823	0.459986022	0.771201698	0.314686479	-0.306061956	0.813707425	0.314686479	0.952517052	0.204845789	-0.35303248	0.692815831	0.481961355	0.634661746	0.868024535	-0.170501846	0.813880627	0.341064857	0.159743121	0.058578457	0.529473642	-1	0.629551948	0.703308538
1562899_at	|BC015844	7.73E-20	0.83666591	0.580474721	0.430053161	0.884080104	0.708838163	0.421748378	0.161700126	0.756701253	0.160432643	0.571432503	0.29580875	0.824161619	0.365064311	0.417305299	0.507650274	0.656326815	0.713456689	1	0.843523306	-0.235154424	0.858686339	0.724331801	0.890701741	0.540088457	0.692282272	0.057728862	0.848369587	-0.520789407	-0.600111221	0.604588985	-0.520789407	0.943426193	-0.204520042	0.450252594	0.982843163	0.201227526	0.571050713	0.898369234	-0.454368587	0.942851004	0.70083875	0.254709073	0.651225977	0.08342093	0	0.759601615	0.631491677
1561506_at	|BC031969	7.77E-20	0.726902392	0.53324614	-0.001025757	0.729891286	0.7319771	0.805535048	0.979351588	0.635166742	-0.412786437	0.451922243	0.393039894	0.803338317	0.397369413	0.619850693	0.478326664	0.390101986	0.79390227	1	0.92378703	0.081957863	0.752894163	0.747500533	0.875448953	0.312965632	0.232691036	-0.40835412	0.817151001	0.668647572	0.477716247	0.750368487	0.668647572	0.949030989	0.183954158	-0.557047438	0.381946975	-0.764741291	0.492174634	0.719027824	0.152487184	0.899937731	0.441330898	0.1538784	-0.026534285	0.756781153	-1	0.760255627	0.39288761
216578_at	|AF009660	7.81E-20	0.687983716	0.433966983	0.678669081	0.627115804	0.73369236	0.400269032	0.98302146	0.827047688	-0.592483303	0.677605208	0.675348446	0.645759853	0.602239609	0.770646543	0.349053342	0.275167965	0.733909074	1	0.886510119	0.484768244	0.617900366	0.286423247	0.72285971	0.633609251	0.526920356	-0.137269971	0.669124491	0.830831217	0.682959633	0.49381476	0.830831217	0.976894928	-0.275237715	0.42901221	0.954927289	-0.049506291	0.615159458	0.807018273	-0.297762775	0.955407476	0.323815149	0.145573568	0.347857208	-0.088883314	1	0.91572651	0.520535027
221172_at	|C7orf69	8.08E-20	0.688668051	0.377482896	0.553700745	0.734178307	0.797391189	0.807914724	0.981727721	0.898726848	-0.615645935	0.422821498	0.22480397	0.492770982	0.471889733	0.655212238	0.382638316	0.427594791	0.692351678	-1	0.921754334	0.606421041	0.54280457	0.53153463	0.888731893	0.354018454	0.715535942	-0.348256366	0.740605072	0.970156259	-0.748084156	0.261392851	0.970156259	0.896108612	0.631785491	-0.284166476	0.649894668	0.679474718	0.386424392	0.568291067	0.823626808	0.6931573	0.501116992	0.168966079	0.273222791	0.448542601	-1	0.606850693	0.118594166
233501_at	|AL137470	8.14E-20	0.79092648	0.566072089	-0.116574765	0.421285134	0.710290905	0.62103102	0.664266135	0.554312069	0.949250534	0.138721809	0.631058774	0.58304958	0.262323562	0.331704788	0.306013206	0.200720658	0.664567938	1	0.190827599	0.350374842	0.699640129	0.459768056	0.779369624	0.134165584	0.645670764	0.153428811	0.876527499	0.82241394	0.978035316	0.745955422	0.82241394	0.949983864	0.152576125	-0.078365837	0.973360396	0.613046503	0.351070695	0.339620466	0.154310781	0.839907268	0.89334525	0.274880265	0.043099935	0.640409032	-1	0.581190406	0.276335356
1559724_at	|BC041394	8.22E-20	0.832107344	0.565908427	0.475634775	0.824917637	-0.386962888	0.802563301	-0.031902201	0.579744259	-0.29409559	0.572048253	0.626268627	0.659748848	0.534377158	0.544128732	0.190721383	0.552142018	0.800339047	0	-0.12444099	-0.234530019	0.849465474	0.793780099	0.914505032	0.559693127	0.863578441	0.444699214	0.86338249	0.798133722	-0.455625676	0.801333722	0.798133722	0.904183536	0.759355162	0.141319452	0.491817695	0.702287241	0.821695743	0.737962961	-0.326234144	0.513572683	-0.177324141	-0.061194534	0.472108297	0.248782193	1	0.743082395	0.754172071
244284_at	|AI027761	8.26E-20	0.686852187	0.396937502	0.45063076	0.681446707	0.728571036	0.668281777	0.970339734	0.438538887	0.510782633	0.497628006	0.60476649	0.703009479	0.642564998	0.681725909	0.163644692	0.31719454	0.676322335	1	0.565722617	0.349852729	0.84096	0.804372581	0.324065432	0.460877942	0.698189419	-0.310132864	0.735995204	0.635831031	0.486005889	-0.271248713	0.635831031	0.937631473	-0.114595187	0.275183866	-0.917498846	-0.580331652	0.262141902	0.758806065	0.775478648	0.773859104	0.45695424	0.263314758	0.381543552	0.5661176	1	0.656343279	-0.1095511
207009_at	|PHOX2B	8.45E-20	0.924276453	0.478669458	0.578646739	0.901160339	0.816889205	0.679748216	0.98703279	0.84562735	-0.366527624	0.67829483	0.74644592	0.602969222	0.84419466	0.634577834	0.556128701	0.656980837	0.730135297	1	0.325932183	0.268795246	0.869218809	0.849550561	0.88519856	0.591697827	0.808850936	-0.039729915	0.898218222	-0.408990477	0	0.739626725	-0.408990477	0.905922537	0.278720952	0.474851742	0.911715803	0.52176526	0.428019879	0.855818535	0.325614012	0.755546052	0.78074622	0.277301804	0.158631002	0.036014388	1	0.824716379	0.373898863
224144_at	|SPTBN4	8.50E-20	0.642717288	0.387357226	-0.102596214	0.657512934	0.674255349	0.660948161	0.956107313	0.818103612	-0.687526039	0.621286772	0.797389393	0.241858553	0.605839391	0.462001204	0.287110895	0.164474189	0.699651972	1	0.664659312	0.140692726	0.719731553	0.724117042	0.648153626	0.540797811	0.419035927	-0.070627772	0.748609047	0.730889729	0.0799822	0.072347185	0.730889729	0.883108144	0.056143242	0.502040999	0.939691421	0.325416776	0.57086061	0.841012481	0.402429305	0.854479298	0.720638134	0.154371952	0.201346736	0.171249916	1	0.793269965	-0.130595445
216955_at	|TAF1	8.51E-20	0.296763904	0.480494768	0.107501811	0.552914451	0.692190251	0.070425818	0.543988855	0.824387896	-0.388825238	0.6399053	0.698522827	0.749648982	0.426800537	0.375726849	0.498042394	0.249091792	0.73899193	1	0.930766211	0.315470191	0.855115944	0.673404873	0.908085894	0.607213888	0.535878929	-0.108849473	0.554604176	0.644094812	0.599744158	0.815244904	0.644094812	0.943360713	0.462155493	0.100784866	0.96747962	-0.504340198	0.772992514	0.843236546	-0.079330945	0.953666574	0.714575288	0.302020389	0.182740912	0.07979722	0	0.776715328	0.744366573
1566665_at	|C13orf40	8.64E-20	0.943126777	0.442960395	0.447945877	0.77512091	0.761596612	0.427693149	0.991841084	0.817990775	0.404446688	0.584452815	0.401620325	0.6616386	0.45520757	0.449429727	0.52129872	0.361606346	0.688071419	1	0.84174315	0.230644015	0.477128026	0.313730732	0.86988293	0.548114335	0.624085946	0.417607755	0.787823838	0.880867885	0.509082476	0.619169026	0.880867885	0.959670129	0.329087563	-0.430805763	0.551607073	0.561011587	0.668286268	0.607039976	0.179789394	0.91747261	0.87022423	0.258534592	-0.378472284	-0.877733601	1	0.685595683	0.525684566
1566580_at	|AL832818	8.74E-20	0.874792885	0.602486381	0.574103099	0.821334552	0.535872678	0.630579627	0.897528267	0.382394082	-0.367747891	0.533649493	0.655093711	0.552089171	0.326745449	0.421619765	0.496754406	0.376893104	0.689144445	1	0.928286424	0.49926535	0.787869911	0.91080646	0.848444552	0.4783532	0.724048046	0.413016764	0.696479919	-0.422821269	0.606769253	0.683522651	-0.422821269	0.839653599	0.277668969	-0.067771596	0.526039792	-0.156237414	0.451085406	0.502360796	-0.372382814	0.885463001	0.626085829	0.346593876	0.30191186	0.249246066	-1	0.62158624	0.171189168
1564044_at	|KNCN	8.84E-20	0.844474804	0.488486914	0.38399302	0.902708339	0.784179943	0.434065861	0.425219539	0.861409298	-0.077241203	0.530637276	0.730905952	0.704315838	0.703542364	0.594864357	0.424719366	0.462331605	0.736088619	1	0.479964471	0.297090753	0.744138932	0.724365364	0.691959351	0.606778522	0.781841024	-0.308998934	0.773971341	0.643664831	0.72436234	-0.121838756	0.643664831	0.964784306	0.321497413	-0.349713846	0.879077682	0.384655438	0.427356104	0.714792643	-0.699831951	0.964228332	0.796766868	0.169398568	-0.026645747	0.534215781	-1	0.791847327	0.735876757
216790_at	|AK026465	8.99E-20	0.865450663	0.312800263	0.009500968	0.914090772	0.655045885	0.395633513	0.85515249	0.697469337	-0.516058029	0.558495845	0.668125096	0.700358386	0.608768487	0.67882289	0.485428962	0.646195886	0.727668579	-1	0.858922645	0.373383342	0.775874463	0.603103966	0.872464623	0.501936313	0.413520041	-0.069443068	0.858087153	-0.385869695	-0.509082476	0.633075703	-0.385869695	0.940801754	0.31394312	0.458870763	0.867848735	0.245868171	0.881332915	0.919795549	0.059436767	0.897040818	0.777868181	0.07027264	0.431859004	0.502387629	1	0.678395694	0.816644211
233541_at	|LOC644714	9.01E-20	0.767518671	0.483522493	0.201539635	0.81960406	-0.044487126	0.52574194	-0.045561171	0.645963603	-0.45665493	0.543753493	0.676900994	0.720104345	0.37742721	0.749332313	0.513274964	0.117697063	0.752799212	1	0.857500431	-0.003704127	0.688567779	-0.005196212	0.733463263	0.582381746	0.756513014	-0.049677545	0.645147984	0.784361106	-0.738749309	0.290629598	0.784361106	0.920161299	-0.282715117	0.44840403	0.475670755	-0.812234615	0.618094447	0.566553736	0.276004717	0.934531998	0.323985655	-0.121649247	0.468333034	0.829034969	-1	0.662591171	0.80322109
221282_x_at	|RUNX2	9.10E-20	0.785116305	0.613486227	0.005904657	0.824418133	0.727931801	0.463333901	0.757585435	0.725118683	-0.114776649	0.488915197	0.639456642	0.736290252	0.74089564	0.710805298	0.287241086	0.400741465	0.71616479	-1	-0.759402563	0.243541685	0.703894707	0.770689493	0.822997471	0.417639082	0.794160251	0.491345901	0.787214816	0.941397572	0.468061994	0.432708362	0.941397572	0.918574845	0.397867789	-0.51242338	0.72603653	0.668862722	0.312232916	0.473443371	0.24932079	0.913039697	0.570288933	0.14021474	0.173738928	0.632750662	-1	0.678235042	0.391070612
1566038_at	|DGCR7	9.10E-20	0.721121496	0.433534701	0.450488792	0.823634591	0.7305942	0.644446284	0.985878587	0.477443039	-0.21672078	0.55857281	0.485315575	0.692009307	-0.009852832	0.847391959	0.537486249	0.206751245	0.708016353	1	0.897566561	0.343988754	0.840025749	0.516203574	0.443143883	0.531302618	0.59656786	-0.026981196	0.774796359	0.615310159	-0.775246218	0.212077014	0.615310159	0.931799594	0.730343097	0.196750275	0.232883134	0.725226097	0.194753741	0.511029775	-0.444880022	0.951099571	0.685169344	0.238362469	0.34636925	-0.072825988	-1	0.449892343	0.39873985
237603_at	|C1orf100	9.12E-20	0.01303817	0.408564831	0.048007495	0.04448877	0.760961654	0.694159061	0.970796423	0.751801562	0.924065768	0.635319031	0.718265207	0.536599581	0.254544446	0.77004095	0.500728724	0.227828019	0.790341423	1	0.93739896	0.091474124	0.795003086	0.438757465	0.063809306	0.60383787	0.225763154	-0.134670618	0.553570384	0.920758321	0.410266912	0.069608301	0.920758321	0.94075463	0.325804194	0.352702861	0.888157841	0.726876354	0.613369752	0.737791726	0.550422009	0.921105028	0.740434321	0.143757042	-0.484407905	0.34777777	1	0.735390776	0.709256337
217569_x_at	|AA017093	9.15E-20	0.806487672	0.500154462	0.675938968	0.768522789	-0.289655507	0.505750259	0.850842361	0.732593064	-0.483068208	0.423682274	0.815305917	0.603565653	0.410488157	0.568508125	0.438998612	0.522071446	0.815847324	-1	0.586474868	0.649730773	0.295164024	0.832059077	0.828174745	0.315657972	0.596541834	-0.118710496	0.874139276	0.78763715	0.14166237	0.614345995	0.78763715	0.906722745	0.814868536	0.153754974	0.873281277	0.857552479	0.811746725	0.827383442	-0.405400127	0.880664824	0.649326641	-0.018504647	0.458141638	0.537935291	1	0.787598192	0.695791936
234831_at	|AL133086	9.19E-20	0.681909853	0.565817636	-0.043433455	0.833730936	0.692907674	0.726758008	0.834172613	0.743658187	0.687687953	0.412037015	0.551447504	0.567688369	0.387652252	0.644048377	0.177147729	0.314579617	0.688326508	1	0.938833958	0.174426496	0.588216177	0.612477421	0.731343487	0.357171654	0.645256873	0.047063613	0.638634197	0.507047783	-0.291650474	0.059483295	0.507047783	0.752483751	0.518844142	-0.00455498	0.018442806	0.920966148	0.56508699	0.43484646	-0.700647658	0.908798244	0.857031462	0.212765927	0.061834154	0.240038148	1	0.721673713	0.613343333
1569690_at	|CCDC36	9.40E-20	0.917920783	0.392256873	-0.093387335	0.963035462	0.702414389	0.680405628	0.955763732	0.711881125	0.851547399	0.640369736	0.527353088	-0.125934089	0.04104717	0.727035159	0.41048994	0.594090165	0.800548663	1	0.965511356	0.491055003	0.845441366	0.55102236	0.86683452	0.595363175	0.608077151	0.230574726	0.904704639	0.916986671	-0.891333391	0.132943616	0.916986671	0.864817266	0.292944174	-0.204410354	0.984570342	0.249675767	0.912339714	0.618114007	0.008055644	0.826168208	0.804536527	0.04427856	-0.086168143	0.106739305	-1	0.748296188	0.831802709
221407_at	|GJD2	9.56E-20	0.678183678	0.638100837	0.24591406	0.567159005	0.738329317	0.705381708	0.906168641	0.894340128	-0.432722999	0.657179631	0.788437625	0.724551877	0.588080284	0.741504301	0.26422532	0.306189054	0.771106315	-1	0.828123871	0.273108012	0.851152136	0.704536072	0.420302505	0.611366012	0.634572863	-0.014988645	0.725794397	-0.046387005	0.70075712	0.719953814	-0.046387005	0.941314944	0.153089368	-0.22874271	0.266302723	0.297938292	0.77319003	0.934961533	-0.032034413	0.944296693	0.544436726	0.087431466	0.284250543	0.806046979	-1	0.859966721	0.463403499
1555189_a_at	|TAT	9.58E-20	0.918006612	0.468371789	0.272062311	0.920031188	-0.499492483	0.457811253	0.837938947	0.716846673	-0.38861847	0.66115743	0.727382842	0.6365832	0.499572011	0.658063505	0.509457177	-0.363959353	0.716678323	1	0.948572064	0.370213254	0.825404782	0.800127151	0.854657673	0.642455242	0.433358793	0.303025579	0.821001147	0.731268613	-0.611950059	0.82763398	0.731268613	0.883241448	0.185038483	0.416095359	0.904119952	0.120413009	0.744448062	0.898605314	-0.596262986	0.920269486	0.75024632	-0.100979825	0.341891842	0.450415551	1	0.805535081	0.758929245
1566511_at	|FBXO9	9.89E-20	0.894809574	0.579075819	0.587170545	0.953875212	-0.217668424	0.592456847	0.73552838	0.561849107	0.173215009	0.513276096	0.893344128	0.706345109	0.528444541	0.756828946	0.501517051	0.568625665	0.714656505	1	0.731248917	0.096974188	0.789262677	0.482382357	0.840354377	0.507930097	0.8173611	0.539426427	0.784947367	0.693691183	-0.261226358	-0.171085782	0.693691183	0.95193504	0.409604644	0.552778753	0.117249757	0.563071291	0.886999366	0.672910189	-0.016149244	0.894538865	-0.045582328	0.042341066	0.567059899	0.295928826	1	0.673521956	0.518151394
220844_at	|TCEB3B	9.96E-20	0.299773232	0.41405568	0.751265917	0.254307546	0.46402815	0.194474691	0.979397333	0.738253177	0.373732362	0.46677019	-0.032235253	0.309697895	0.547989645	0.437157922	0.479714278	0.213591341	0.707319332	1	0.854091097	0.483400889	0.61039326	0.420270257	0.151184868	0.402212611	0.442680643	-0.059220309	0.296401663	0.386835055	-0.379230553	0.268702399	0.386835055	0.667928176	0.566905364	0.101201232	0.585447645	0.679262335	0.710012777	0.718560033	0.009748305	0.909952012	0.290103212	0.228983904	0.047329102	0.66064168	1	0.427037555	0.091597694
233135_at	|AF131787	1.00E-19	0.261389521	0.592468813	0.463212686	0.903289118	0.7493905	0.717482101	0.985830671	0.895905744	0.657277698	0.662247493	0.839873713	0.767250605	0.454596361	0.809928203	0.270706366	0.504104524	0.828142042	-1	0.941528236	0.583149022	0.805744944	0.658372333	0.787439085	0.620756275	0.763553929	0.063658613	0.519200678	0.720425082	0.291907433	-0.271797649	0.720425082	0.946565682	0.218868252	-0.160614149	0.918880948	-0.248382358	0.258353895	0.86416118	-0.311352313	0.920012331	0.452709169	0.098069462	0.241641713	0.395307971	1	0.771655435	0.583111464
1562835_at	|BC037836	1.02E-19	0.843661133	0.45980169	0.662483679	0.789573577	0.792250072	0.84107388	0.910443119	0.840821359	-0.431804944	0.664309867	0.703520079	0.737487054	0.560249085	0.730036864	0.391852331	0.602362111	0.755384408	1	0.414767756	0.492013765	0.424516784	0.150055037	0.894400525	0.663999927	0.421470324	0.323182809	0.809323054	0.594282921	0.02536067	0.475564277	0.594282921	0.93798606	0.422646865	0.100207097	0.99623653	0.702761055	0.903772776	0.837430539	-0.64270592	0.88067402	0.538278729	-0.046670142	-0.066483738	0.477023439	1	0.876588529	0.524349804
217522_at	|KCNV2	1.04E-19	0.702634602	0.566632306	0.414404753	0.7316107	0.699845283	0.622321282	0.941983711	0.878851606	0.92703174	0.546218012	0.848276334	0.562112129	0.637793374	0.627629703	0.551169133	0.085997443	0.75878128	1	0.973612402	0.030846807	0.696027514	0.318862437	0.53933142	0.543772525	0.33207813	-0.44086862	0.784530095	0.802487074	-0.475639459	-0.196929181	0.802487074	0.922829212	0.631782645	-0.043030595	0.784589296	0.807345385	0.637041559	0.701178371	0.183246974	0.565459991	-0.018234491	0.203739008	-0.158575842	0.733434043	1	0.810955092	0.668370144
1562797_at	|BC041425	1.04E-19	0.719799295	0.558821963	0.110015345	0.743899472	0.842035589	0.698670394	0.886694853	0.634967827	-0.62000931	0.648163653	0.743946203	0.792857843	0.832176081	0.785984998	0.491222017	0.491709361	0.693993819	1	0.811160356	0.423334943	0.529414388	0.138481664	0.87990723	0.57305893	0.594375961	0.064080828	0.585027056	0.450917267	0.429609951	0.381374099	0.450917267	0.958526168	-0.013284276	0.38752162	0.650134823	0.839862156	0.447635756	0.777530145	0.006485235	0.899851567	0.11460077	0.387498289	0.216198044	0.556657515	-1	0.830756877	0.780638353
238380_s_at	|LOC100290278	1.05E-19	0.763324599	0.57561889	0.1635673	0.860129825	0.757467712	0.743801087	0.96438414	0.783344366	-0.515033788	0.610673319	0.493556093	0.493603445	0.357983865	0.690531881	0.511798348	0.308892276	0.720053853	1	0.963275201	-0.343609216	0.771769367	0.739046905	0.748993806	0.557441946	0.457642753	-0.157628664	0.749382345	0.604301993	-0.458713107	0.867105212	0.604301993	0.949671267	-0.090811639	-0.419871814	0.736780637	-0.960579428	0.611670261	0.70921538	-0.185166827	0.68268275	0.92792044	0.203600779	0.048191395	0.116983565	1	0.665547103	0.736719539
237752_at	|AW341064	1.06E-19	0.894075139	0.549922962	0.486739029	0.821986953	0.740305266	0.803755787	0.986621594	0.706929074	-0.627009077	0.677188219	0.887111067	0.65738349	0.837640531	0.308823272	0.351905511	0.658337607	0.752850158	1	0.160305263	0.372488246	0.546774883	0.815041256	0.571065002	0.651760612	0.829862989	-0.172965365	0.742972281	0.81959621	0.734777189	0.073638729	0.81959621	0.811032412	0.258814462	0.491969715	0.682527468	0.336010933	0.662344142	0.892576007	0.177960711	0.844261887	0.717985906	0.024290505	0.220430127	0.070933216	1	0.851338095	0.617664182
1563825_at	|AK096231	1.06E-19	0.926348866	0.482973578	0.383618286	0.900279446	0.730350087	0.582694519	0.985353056	0.638780126	-0.342900095	0.558914322	0.751424883	0.542968746	0.423609901	0.608294922	0.29075813	0.40001495	0.632315728	-1	0.852575504	0.395786266	0.916300517	0.367246489	0.866050851	0.548815022	0.460533881	0.288246069	0.930724181	0.758876851	-0.482402179	0.463189558	0.758876851	0.85109216	0.521423363	0.206815177	0.817301493	0.926501106	0.401609393	0.447547445	0.718179433	0.930425523	0.727583607	0.192934613	0.053697887	0.177586135	1	0.659394618	0.766149909
234145_at	|PBX3	1.09E-19	0.883572048	0.585264481	0.302918014	0.881221032	0.666838645	0.62913816	0.858364982	0.666935534	-0.631252327	0.649259326	0.82990294	0.629807465	0.554084481	0.72083079	0.13844713	0.761635225	0.846995033	-1	0.921330823	-0.394082203	0.692132157	0.681171383	0.823258355	0.569769056	0.870898638	0.172938552	0.799671783	0.798319723	0.585843532	0.796753207	0.798319723	0.926590464	0.57351566	-0.21889484	0.985314354	0.664907669	0.864978897	0.833301845	0.169733817	0.93319413	0.271263606	0.017840669	0.221380213	-0.117916817	1	0.824763083	0.689120646
1557656_at	|LOC400238	1.11E-19	0.510908617	0.400530578	-0.112923627	0.520380455	0.765768492	0.542297719	0.637751411	0.729980915	-0.123203144	0.537966113	0.820364698	-0.164135428	0.560244017	0.766717087	0.444065239	-0.184183288	0.792014322	1	0.87729206	0.374953742	0.732571758	0.859385153	0.531725393	0.492024243	0.507973129	0.216256557	0.710439713	0.614150374	0.394238566	0.56678053	0.614150374	0.913377185	0.32693644	0.011217544	0.962464591	0.495837992	0.78223692	0.844873393	0.285954106	0.730196024	0.637008398	0.22498336	0.134524769	0.239997441	1	0.69199444	0.017549349
233534_at	|KRTAP3-2	1.12E-19	0.624919255	0.580989906	0.408623075	0.540658074	0.697110082	0.555295129	0.937059228	0.79791306	-0.447776575	0.572061489	0.61812969	0.709757565	0.12940585	0.591874355	0.468731236	0.26020153	0.740068265	1	0.970916865	0.350183738	0.703185142	0.208936437	0.891606095	0.516513681	0.461349921	0.69668057	0.57086843	0.658937656	0.496185455	0.586630959	0.658937656	0.893296756	0.525700413	0.079153069	0.966435469	0.178162483	0.811058479	0.816401714	0.040540702	0.870293071	0.491282685	0.070229408	0.235697825	0.626447649	1	0.70137078	0.787479578
1554716_s_at	|C15orf50	1.13E-19	0.802133581	0.613112286	0.554078647	0.802884682	0.717518391	0.821013023	0.999791272	0.690302793	-0.328370975	0.556395106	0.204165898	0.707533529	0.148815384	0.710638848	0.313263767	0.4803019	0.75500942	1	0.826912478	0.215962287	0.729459615	0.588824538	0.88450565	0.502126483	0.695154767	-0.012439952	0.713403123	0.035294406	0.600612005	0.803923047	0.035294406	0.966973989	0.671148494	-0.242218607	0.532695444	0.467005522	0.885706283	0.903950954	-0.335784162	0.886865329	0.77231846	0.060830634	-0.059702028	-0.297081012	-1	0.642918265	0.573844209
231446_at	|LOC100506226	1.15E-19	0.839803214	0.62856455	0.320521391	0.81329678	0.742710102	0.592701641	0.84869858	0.790773016	0.876564731	0.538361724	0.775935238	0.656693269	0.657820916	0.562752806	0.266519932	0.571892678	0.740689073	1	0.888956179	0.13688632	0.815066261	0.737216614	0.796052342	0.515689	0.657752631	-0.320032839	0.874194747	0.794349831	-0.511601264	0.431049177	0.794349831	0.601169853	-0.042620703	-0.287869042	-0.013915693	0.688302467	0.737552222	0.842285353	0.874366036	0.795479745	0.662764404	0.089453363	-0.056441751	-0.011209247	1	0.742807698	0.439956592
1554517_x_at	|LOC100288109|LOC203274	1.16E-19	0.894530867	0.616228296	0.721701324	0.858210946	0.704509088	0.781993237	0.925141098	0.121607418	-0.26897717	0.47311018	0.653578168	0.63042057	0.460160416	0.804822919	0.412009401	0.6062584	0.805032563	-1	0.639369927	0.434709352	0.726686988	0.745715107	0.708931966	0.464586117	0.614110494	0.557538516	0.826467838	0.864545519	-0.081743268	0.320397431	0.864545519	0.91923859	0.246124805	0.057064034	0.892442099	0.459327169	0.718189094	0.586612598	-0.068957957	0.951013995	0.563632751	0.117854534	0.45104989	-0.769830295	1	0.562313273	0.289185135
1556801_at	|LOC400794	1.17E-19	0.690417656	0.568901828	0.675630457	0.64630327	0.52315409	0.622824665	0.994579282	0.754967833	-0.627804057	0.394036933	0.689369936	0.724289793	0.406978585	0.686502933	0.196218584	0.467021233	0.719400531	1	0.837718378	0.600552917	0.729164452	0.797792005	0.623045641	0.361673853	0.067859529	0.206049437	0.450107696	0.921693376	0.488449881	-0.028575027	0.921693376	0.831403145	0.064697571	-0.176685891	-0.391732016	-0.477699539	0.478104258	0.879735406	0.185496886	0.909607077	0.517854726	0.122988895	-0.132574945	0.319565288	0	0.58056728	0.262769299
1556510_at	|BC030753	1.18E-19	0.755024289	0.418106445	0.662897682	0.826405321	0.664735571	0.400197093	0.997907101	0.752747954	-0.360950907	0.589221854	0.638966374	0.583605762	0.379899318	0.782146181	0.426683277	0.503490465	0.73173108	1	0.806147606	0.27603357	0.779379721	0.722580251	0.893530897	0.561237687	0.700229592	0.176454918	0.75316114	0.773952148	0.880473093	-0.104197809	0.773952148	0.927063264	0.217049693	0.096953025	0.924420658	0.669779796	0.476999523	0.77801947	0.781517458	0.839601028	0.028515022	0.287641454	0.226691371	0.571010678	-1	0.594282894	-0.175206548
1558493_at	|CSTT	1.21E-19	0.236909546	0.452624723	0.431733685	0.698042879	0.688416032	0.690964261	0.990798901	0.651124789	0.948429593	0.537852238	0.597043655	0.677106763	0.835293806	0.514670085	0.199928043	0.291541558	0.712770368	1	0.833821397	0.404108398	0.443025352	0.402648983	0.831815335	0.566802464	0.387914965	-0.469115828	0.200484663	0.876999292	0.505117783	0.759432996	0.876999292	0.886571279	0.377645888	0.0264812	0.647094355	-0.256870749	0.737410145	0.767245727	0.647791115	0.888858727	0.586767022	0.22483104	0.156830831	0.496320716	1	0.726269534	0.581920705
1561309_x_at	|BC043266	1.26E-19	0.816312147	0.390707927	0.749204408	0.766709187	0.619623234	0.119534721	0.955793985	0.776093741	-0.453995272	0.492041892	0.609094411	0.708547675	-0.043513828	0.622908397	0.415903712	0.513919222	0.715551785	-1	0.806410087	0.54077409	0.430402651	0.79022395	0.642955354	0.367677297	0.578146235	0.599445458	0.74036189	0.184967926	-0.706724208	-0.566274138	0.184967926	0.955507688	0.14792434	-0.034130152	0.977949585	0.766816416	0.537076852	0.67249905	0.264745398	0.308291188	0.600458322	0.242383111	0.176464438	0.804529202	1	0.6327886	0.037837502
1555264_a_at	|LOC646982	1.27E-19	0.567946088	0.309013546	0.584570183	0.683510433	0.482444664	0.584596798	0.993905335	0.761640088	-0.388622569	0.548343918	0.796317294	0.604228188	0.562582403	0.654374359	0.383593073	0.573862828	0.721065907	1	0.913408024	0.60441737	0.957866339	0.646339039	0.684346909	0.531097921	0.802934247	0.305065398	0.848501345	0.522187168	-0.381184726	0.734855708	0.522187168	0.910843132	0.214750042	0.029364743	0.839070594	-0.264002098	0.771303259	0.8220728	0.368681042	0.637236528	0.713175955	0.002778329	0.052809102	0.501036241	1	0.719962145	0.300664785
240872_at	|AA824292	1.27E-19	0.684004701	0.473729699	0.586819427	0.631239533	0.415394168	0.314275975	0.928959953	0.80103548	0.186414794	0.471840391	0.866864005	0.691562221	0.568819259	0.593725486	0.244379894	-0.422034639	0.631207519	1	0.973394014	0.606734002	0.691113737	0.872258848	0.81456202	0.350572211	0.33612081	-0.335618184	0.699148653	0.295491332	0.223316834	0.322012239	0.295491332	0.929211283	0.415848573	0.050932507	0.641477984	0.716806149	0.589812121	0.535564544	0.681950778	0.90675026	0.22296379	0.356843675	0.104271635	-0.077921339	-1	0.854849975	0.244973081
231378_at	|AI075917	1.28E-19	0.834170708	0.531855527	0.02074697	0.851425694	0.726159286	0.722216885	0.807021182	0.461242923	0.859621883	0.480410141	0.682555775	0.68125799	0.001277554	0.806194034	0.43647926	0.301292524	0.726983623	1	0.360329226	0.533629466	0.895658753	0.764614047	0.745464447	0.417280923	0.670024012	0.011426938	0.874852821	0.085336854	-0.413326237	0.806227687	0.085336854	0.930446818	0.036642042	0.39048773	0.734632554	-0.141564135	0.332927126	0.699761586	0.237353357	0.823900603	0.578748619	0.036752506	0.25241601	0.189761482	-1	0.416368964	0.339450551
233232_at	|RHBDL3	1.28E-19	0.744783545	0.687379683	0.404683099	0.658651958	0.74699527	0.630178086	0.978461709	0.898133646	-0.678694036	0.593972915	0.729348072	0.593608849	0.315437775	0.447041233	0.280664981	0.220521586	0.724381128	1	0.956386117	0.550225204	0.864129539	0.67554407	0.896860528	0.563482075	0.60118127	-0.196680008	0.838934833	0.866018382	0.437577757	0.453990306	0.866018382	0.896575301	0.626411098	-0.383373132	0.961949236	0.027542803	0.232662767	0.767314283	0.346959879	0.882415994	0.484577369	0.258804099	0.079335736	0.064126948	-1	0.733140264	0.547529142
1570188_at	|NR1I3	1.29E-19	0.870135151	0.419958581	0.561981997	0.926243206	-0.216298266	0.661750516	0.959111111	0.78038993	0.566863256	0.548467276	0.719756433	0.766507557	0.637430158	0.752458666	0.41762806	-0.38272981	0.696635766	1	0.525572013	0.43950913	0.793193821	0.706679134	0.804600134	0.548762461	0.416406685	0.074058596	0.898291828	0.834351576	-0.36619304	0.631827521	0.834351576	0.957578002	0.122592361	-0.203677024	0.844125936	-0.439632547	0.804805871	0.784030502	-0.229071811	0.893660455	0.241999847	0.341362456	0.103003748	0.253378095	0	0.629856555	0.705889312
1555056_at	|CCNG2	1.32E-19	-0.015503814	0.598408607	0.154795772	-0.089679017	0.821148301	0.498807637	0.588624363	0.833619511	-0.412460895	0.465010743	0.434075845	0.599112809	0.355479584	0.419541666	0.323855047	0.605615805	0.783390443	1	0.917982797	0.449620297	0.780187177	0.418782218	0.841139665	0.437846625	0.385726886	-0.065619874	0.60771121	0.70302642	0.414171085	0.727054385	0.70302642	0.596808352	0.53477512	-0.458873421	0.959987965	-0.2022382	0.487399083	0.84280706	0.126907769	0.910685481	0.238612585	0.154370044	-0.038591047	0.653570537	-1	0.850740812	0.08312697
1553238_a_at	|HIPK4	1.33E-19	0.617567814	0.529287973	0.717661756	0.581485919	0.700824268	0.465361623	0.975839214	0.694662842	0.551407068	0.154434708	0.876120744	0.654666575	-0.067491935	0.723449138	0.287081067	0.33989652	0.676412261	-1	0.93682072	0.724276907	0.720143069	0.769887489	0.05134966	0.221706881	0.278285886	0.451722142	0.582674021	-0.217573851	0	0.207521236	-0.217573851	0.911034497	0.404036413	0.401828899	-0.124973834	0.494979235	0.496402242	0.575546624	-0.517101734	0.877188044	0.689613842	0.270415892	0.180710973	0.55502598	-1	0.443262854	0.132425746
229124_at	|PROK1	1.35E-19	0.672811065	0.583673352	0.137046429	0.676787284	0.732854307	0.797442987	-0.743904962	0.593359991	0.579814566	0.706088653	0.808394202	0.301567333	0.32117651	0.600673951	0.161181723	0.451103248	0.689465819	-1	0.702910912	0.346788047	0.861623665	0.596234309	0.836398006	0.616755805	0.651401491	-0.38745359	0.747759923	0.859975958	-0.580716175	0.264154702	0.859975958	0.907759954	0.61596365	-0.032711627	0.993760132	0.906907855	0.773507112	0.744701285	0.885472835	0.951770834	0.754981576	0.04773377	-0.18634244	-0.001071139	0	0.722777695	0.408984256
244520_at	|AW206728	1.38E-19	0.329033693	0.628924832	-0.107305133	0.701389418	0.746091758	0.580721893	0.950863664	0.731389341	-0.614306018	0.542227385	0.779252429	0.80722435	0.411406096	0.5556268	0.479518356	0.398579856	0.812741908	-1	0.538414539	0.395244597	0.782263891	0.690188822	0.842080304	0.52537433	0.623980455	0.241932691	0.851838396	0.927808489	0.128139797	0.480242507	0.927808489	0.948918879	0.667457186	0.138216647	0.807000713	0.183417891	0.670277156	0.885169955	-0.347469367	0.947448642	0.835497542	0.042710232	0.14230435	0.392137012	-1	0.834788684	0.793095342
1570516_s_at	|OR51B5	1.39E-19	0.746319002	0.473902553	0.455037786	0.815932074	0.659121715	0.300548638	0.964661756	0.759047408	-0.330723399	0.556593445	0.676792637	0.780957639	0.145607258	0.578020949	0.331109338	0.675893512	0.733504431	1	0.948872512	0.07586094	0.565155754	0.555106293	0.774672597	0.504275092	0.638132302	0.257780069	0.651161325	0.829597661	-0.597701805	0.553484178	0.829597661	0.913198681	0.649875331	0.327388202	0.878129535	-0.394804536	0.568360899	0.871361666	-0.282142289	0.921185508	0.816278928	-0.148780725	0.190711938	0.596207007	-1	0.737737438	0.646070582
241516_at	|AW051712	1.40E-19	0.764575742	0.034368312	0.026137217	0.839269202	0.643478505	0.269209794	0.704141733	0.687064755	-0.016134636	0.62369636	0.742127863	0.690199652	0.665157344	0.612491432	0.34059936	0.190978795	0.708470975	1	0.891192642	0.476403186	0.776462414	0.651458927	0.880432552	0.622007578	0.494234371	-0.029386035	0.793778457	0.878194364	0.488999724	0.109648636	0.878194364	0.963819456	0.27455919	0.545535543	0.973399223	-0.309566339	0.704804929	0.676052792	-0.395274674	0.813395365	-0.096483885	0.117352594	0.2598152	-0.33013057	-1	0.753861066	0.522657182
1559924_at	|BC039429	1.41E-19	0.907503977	0.472021087	0.233429378	0.892628051	0.73283235	0.652414299	0.504227979	0.906546773	-0.095770403	0.435629898	0.751441012	0.623526987	0.600281092	0.373810689	0.254320642	0.239316876	0.724444934	0	0.747953134	0.583221941	0.768482844	0.756433055	0.459179989	0.372113784	0.458097915	-0.267230119	0.818314337	0.627559282	0.683169155	-0.300445278	0.627559282	0.898241249	0.627231117	0.344327628	0.932122497	0.227586133	0.756603102	0.829308858	-0.10617676	0.950565163	0.532544329	0.334155751	0.230996378	-0.084820925	-1	0.919781431	-0.011382993
1566935_at	|TYRO3P	1.42E-19	0.251415004	0.456096745	0.435001271	0.460016454	0.637019751	0.600839326	0.996763086	0.728700639	-0.643257891	0.426965917	0.580600597	0.603816237	0.33307634	0.43456483	0.25659613	-0.104122622	0.768082096	1	0.96197582	0.11871249	0.777243239	0.579741151	0.778484021	0.399034664	0.437603196	0.238662672	0.69764388	0.814755873	0.927922769	0.579843524	0.814755873	0.909642033	0.630238057	-0.584302744	0.970097703	0.83875885	0.934069602	0.503786665	0.306883811	0.903397653	0.60771953	0.250242332	-0.127748334	-0.581050963	-1	0.862784794	0.468924127
1560334_at	|MEGF11	1.43E-19	0.74715193	0.467016213	0.309091802	0.636757327	0.697009468	0.587714003	0.865674334	0.728080069	-0.598003027	0.609163203	0.538397409	0.673298899	0.577355863	0.527322463	0.498517769	0.046300749	0.770360322	-1	0.802538907	0.180539536	0.824666257	0.358962105	0.827470308	0.611315923	0.536572034	-0.254208911	0.843412472	0.732559437	-0.594983322	0.506833016	0.732559437	0.792341773	0.350408833	0.642895074	0.915502353	0.488280846	0.761878054	0.814247664	0.617544733	0.833897213	0.730583987	0.285298493	0.594280976	-0.354848311	0	0.697760838	0.774182829
1556928_at	|AF086502	1.43E-19	0.756299197	0.443455366	0.220659508	0.813226702	0.548823069	0.656249039	0.705772054	0.580548363	-0.211339713	0.52067692	0.353255139	0.447052703	0.057440842	0.735547785	0.441384724	0.456766671	0.773291205	-1	0.827042567	0.557847391	0.756190402	0.731037889	0.365077691	0.490223213	0.604534046	0.455754143	0.597770022	-0.215842301	0.889747846	-0.285903017	-0.215842301	0.955844126	0.530809657	0.328861514	0.824234144	0.693125369	0.680485025	0.708695017	0.264833209	0.952032832	0.81724818	0.233638368	-0.12502416	0.112989167	1	0.632943905	0.398953637
243870_at	|AI820642	1.45E-19	0.81794086	0.575040526	0.479620896	0.686019884	0.711680639	0.827825499	0.981152047	0.527347858	-0.384217289	0.598853737	0.125162001	0.528143648	0.482774465	0.769510715	0.33222228	0.520345016	0.714764757	-1	0.793649291	0.231016313	0.690278674	0.784081919	0.407914196	0.573440671	0.502367795	-0.19757217	0.492245979	0.766201888	-0.483073469	0.383669318	0.766201888	0.839534069	-0.073806335	0.066846962	0.669303277	0.620640694	0.566560592	0.844870114	0.241820658	0.761906435	0.517988434	0.187013657	-0.053541457	0.628258822	-1	0.780745944	0.576994312
1553484_at	|C12orf67	1.45E-19	0.901680147	0.654588877	0.323488403	0.89326235	0.490163782	0.701850975	0.997085156	0.650113271	0.119968984	0.329758073	0.730555183	0.591844779	0.580076595	0.22142504	0.351094373	0.534740324	0.769073698	1	0.896290633	0.734989436	0.694438959	0.812084999	0.80484175	0.386060906	0.555927404	-0.069600674	0.835842246	0.863858292	0.304903198	0.702418662	0.863858292	0.871800204	0.522212527	0.406098011	0.610767298	0.497182173	0.761090696	0.532390721	0.167404053	0.796225962	0.454594075	0.083990442	0.140473844	0.312314416	-1	0.65501359	0.770739599
1557664_at	|LOC340239	1.46E-19	0.930062591	0.387953268	0.211721174	0.934304729	0.840327634	0.748804702	0.979032298	0.748854182	0.369826307	0.612556248	0.885681518	0.757814709	0.132293023	0.337679184	0.124890954	0.708747794	0.732399927	1	0.509352417	0.479282163	0.55857313	0.701208401	0.877483066	0.529419888	0.584756497	0.149633766	0.912615668	0.954218477	-0.007755997	0.782179384	0.954218477	0.832779483	-0.057099083	0.148704485	0.903779768	0.450342156	0.41676239	0.905063223	-0.061680598	0.90683889	0.452335823	0.277682143	-0.047140627	-0.117985085	-1	0.762682656	0.4877006
1564451_at	|AK024864	1.49E-19	0.942755889	0.455341892	0.07885972	0.942029777	0.791323237	0.700679335	0.992357324	0.941392135	-0.561606433	0.677145811	0.556200186	0.599289584	0.60781197	0.740128643	0.296035252	0.492519235	0.817170391	1	0.793502058	0.302122525	0.821238416	0.809270093	0.901876773	0.621921427	0.638237334	0.086139913	0.932839218	0.779636595	0.361836745	0.277742245	0.779636595	0.744840717	0.240438409	0.363088263	0.751761097	0.181153672	0.535888921	0.809691369	-0.057378912	0.812483053	0.620579321	0.07483287	0.209753656	-0.287891839	-1	0.816747602	0.287592059
1566646_at	|LOC149086	1.50E-19	0.713740876	0.481812164	0.532802993	0.842394332	0.71034078	0.344716409	0.969558229	0.907109342	-0.351788769	0.711570925	0.637966081	0.61282882	0.75833104	0.83399009	0.37396781	0.387923033	0.734583055	-1	0.888127846	0.806051401	0.846528013	0.682756718	0.645250582	0.67070205	0.719543367	0.625605589	0.775945388	0.092599118	0.588012965	0.520625009	0.092599118	0.933104648	0.321373202	-0.36022361	0.942089366	-0.303614358	0.734865161	0.886892959	-0.160046091	0.82979999	0.124272806	0.167141537	0.100669895	0.500294216	1	0.890353373	-0.087519843
1566727_at	|AL832082	1.51E-19	0.80964415	0.502408273	0.266501565	0.827204645	0.741459724	0.688155381	0.940403448	0.688926537	-0.190725511	0.683321178	0.683534991	0.686550247	0.312268323	0.693803598	0.662815936	0.64417147	0.733100324	1	0.900021562	0.150680645	0.867683489	0.319806716	0.85851217	0.649556542	0.738331286	-0.164930051	0.789556894	0.48696782	-0.138636831	0.533055136	0.48696782	0.930936235	0.131829319	-0.115236809	0.985274909	0.734899287	0.790424552	0.895473456	-0.170754497	0.940889083	0.830958551	0.040429593	0.078582629	0.47773455	-1	0.83902627	0.782235139
216159_s_at	|AK023757	1.53E-19	0.576651894	0.586446546	0.050063273	0.821846566	0.730814135	0.720633002	0.920714306	0.779753561	-0.421859454	0.526377744	0.666998604	0.704102844	0.261788913	0.536110153	0.5086677	0.353267945	0.692385658	1	0.810006281	0.37428718	0.734336196	0.779586433	0.905124057	0.447757144	0.773698166	0.301363133	0.675015355	0.910881019	0.114688598	0.783625783	0.910881019	0.901239218	-0.051968963	0.196286988	0.633773974	0.410052955	0.06240155	0.796423303	0.189473623	0.783747115	0.378240621	0.019504513	0.205161861	0.516065733	-1	0.774998084	0.538635406
1564401_at	|LOC400748	1.57E-19	0.600167707	0.4835858	0.117460094	0.397423119	0.74258313	0.682727707	0.995250947	0.870692296	-0.588970271	0.736752156	0.585471359	0.619442803	0.305757806	0.667855183	0.593274447	0.192529803	0.730004166	-1	0.862248001	0.173033881	0.799612315	0.491445562	0.842059412	0.683953884	0.482645005	0.251488713	0.565392171	0.475699448	0.262207988	0.392746483	0.475699448	0.947648396	0.358713988	-0.076212237	0.774404034	0.579425602	0.372266617	0.85444219	0.019934818	0.947049015	0.888240196	0.259152095	0.0798035	0.353503168	1	0.817777992	0.727030555
[truncated: 53,985 more rows]
[truncated: 53 more columns]
